# Supplementary material for: Omics Analysis Reveals the Mechanism of Enhanced Recombinant Protein Production Under Simulated Microgravity
Source: Front Bioeng Biotechnol. 2020 Feb 20;8:30. doi: 10.3389/fbioe.2020.00030 (PMC7044180; doi:10.3389/fbioe.2020.00030)
Supplement: Supplementary file 2 [file Table_1.XLSX]

## Sheet: Table S1
Table S1. Statistic of mapping reads
	E. coli-PGUS-NG				E. coli-PGUS-SMG
	Map to Genome		Map to Gene		Map to Genome		Map to Gene
	Reads number	Percentage	Reads number	Percentage	Reads number	Percentage	Reads number	Percentage
Total Reads	66031604	1	6603164	1	6415574	1	6415574	1
Total BasePairs	594284670	1	594284760	1	577401660	1	577401660	1
Total Mapped Reads	1153428	0.1747	261124	0.0395	1417202	0.2209	534925	0.0834
perfect match	913507	0.1383	218934	0.0332	1175281	0.1832	449485	0.0701
<=3bp mismatch	202855	0.0307	38114	0.0058	223162	0.0348	77068	0.012
unique match	814699	0.1234	246354	0.0373	1113974	0.1736	498893	0.0778
Multi-position match	338729	0.0513	14770	0.0022	303228	0.0473	36032	0.0056
Total Unmapped Reads	5449736	0.8253	6342040	0.9605	4998372	0.7791	5880649	0.9166

## Sheet: Table S2_transcriptome
Table S2. Differentially expressed genes of recombinant E. coli-PGUS under SMG
Gene ID	Gene name	Gene length	Gene description	EN-Expression	ES-Expression	KEGG	log2 ratio(ES/EN)	Up-Down-Regulation(ES/EN)	P-value		FDR	GO Component	GO Function	GO Process	KEGG
ref|NC_012947.1|:c3491148-3490429	ECBD_3351	720	hypothetical protein	0.0001	75.8788	K00104	19.5333	Up	1.59e-06	5.7986	2.64e-05	-	-	-	K00104	glycolate oxidase [EC:1.1.3.15]
ref|NC_012947.1|:c669372-669235	ECBD_0654	138	hypothetical protein	0.0001	58.2191	-	19.1511	Up	0.18	0.744727	0.382377	-	-	-	-
ref|NC_012947.1|:c261958-261605	ECBD_0239	354	DNA-binding transcriptional repressor ArsR	0.0001	54.4694	K03892	19.0551	Up	0.0108448	1.96478	0.0541405	GO:0044464//cell part	GO:0003676//nucleic acid binding;GO:0001071//nucleic acid binding transcription factor activity	GO:0010468//regulation of gene expression;GO:0006351//transcription, DNA-dependent;GO:0010035//response to inorganic substance	K03892	ArsR family transcriptional regulator
ref|NC_012947.1|:c511453-511265	ECBD_0495	189	hypothetical protein	0.0001	51.011	-	18.9604	Up	0.120498	0.919019	0.298285	-	-	-	-
ref|NC_012947.1|:3069034-3069141	ECBD_2940	108	hypothetical protein	0.0001	44.6346	-	18.7678	Up	0.40166	0.396141	0.61827	-	-	-	-
ref|NC_012947.1|:c2890001-2889783	ECBD_2748	219	transcriptional activator Ogr/delta	0.0001	44.0232	-	18.7479	Up	0.120498	0.919019	0.295457	-	-	GO:0010468//regulation of gene expression	-
ref|NC_012947.1|:3179036-3179224	ECBD_3043	189	hypothetical protein	0.0001	42.5092	-	18.6974	Up	0.18	0.744727	0.384483	-	-	-	-
ref|NC_012947.1|:1175448-1175951	ECBD_1123	504	tRNA-specific adenosine deaminase	0.0001	38.2582	K11991	18.5454	Up	0.0108448	1.96478	0.0534525	GO:0044464//cell part	GO:0046914//transition metal ion binding;GO:0016814//hydrolase activity, acting on carbon-nitrogen (but not peptide) bonds, in cyclic amidines	GO:0051234//establishment of localization;GO:0006399//tRNA metabolic process	K11991	tRNA-specific adenosine deaminase [EC:3.5.4.-]
ref|NC_012947.1|:438485-438871	ECBD_0405	387	sulfur relay protein TusC	0.0001	37.3685	K07235	18.5115	Up	0.0361494	1.4419	0.131542	GO:0044424//intracellular part	GO:0016782//transferase activity, transferring sulfur-containing groups	GO:0006399//tRNA metabolic process	K07235	tRNA 2-thiouridine synthesizing protein D [EC:2.8.1.-]
ref|NC_012947.1|:c3703529-3703398	ECBD_3547	132	hypothetical protein	0.0001	36.5192	-	18.4783	Up	0.40166	0.396141	0.616801	-	-	-	-
ref|NC_012947.1|:1759111-1759338	ECBD_1645	228	SirA family protein	0.0001	35.2379	K07112	18.4268	Up	0.18	0.744727	0.384907	GO:0044424//intracellular part	GO:0016782//transferase activity, transferring sulfur-containing groups;GO:0005488//binding	GO:0006399//tRNA metabolic process	K07112
ref|NC_012947.1|:2254857-2256257	ECBD_2146	1401	glutamate decarboxylase	0.0001	34.4078	K01580	18.3924	Up	7.91e-06	5.10182	0.000113163	-	GO:0016831//carboxy-lyase activity;GO:0048037//cofactor binding	GO:0009064//glutamine family amino acid metabolic process	K01580	glutamate decarboxylase [EC:4.1.1.15]
ref|NC_012947.1|:215499-215687	ECBD_0204	189	hypothetical protein	0.0001	34.0073	-	18.3755	Up	0.268884	0.570435	0.487384	-	-	-	-
ref|NC_012947.1|:2038913-2039008	ECBD_1930	96	hypothetical protein	0.0001	33.476	-	18.3528	Up	0.6	0.221849	0.763833	-	-	-	-
ref|NC_012947.1|:1869124-1869513	ECBD_1756	390	chemotaxis regulatory protein CheY	0.0001	32.9609	K03413	18.3304	Up	0.054	1.26761	0.176318	GO:0042995//cell projection;GO:0044424//intracellular part	GO:0043169//cation binding;GO:0004871//signal transducer activity;GO:0003824//catalytic activity	GO:0023060;GO:0048870//cell motility;GO:0042221//response to chemical stimulus;GO:0006351//transcription, DNA-dependent	K03413	two-component system, chemotaxis family, response regulator CheY
ref|NC_012947.1|:c3784432-3783746	ECBD_3617	687	RNA methyltransferase	0.0001	32.745	K02533	18.3209	Up	0.00486002	2.31336	0.028607	-	GO:0003676//nucleic acid binding;GO:0008168//methyltransferase activity	GO:0010467//gene expression	K02533	tRNA	rRNA methyltransferase [EC:2.1.1.-]
ref|NC_012947.1|:c2999778-2999035	ECBD_2857	744	NLP/P60 protein	0.0001	32.3961	-	18.3055	Up	0.00325346	2.48765	0.0203551	-	GO:0003824//catalytic activity	-	-
ref|NC_012947.1|:1316998-1317447	ECBD_1249	450	hypothetical protein	0.0001	32.1369	-	18.2939	Up	0.0361494	1.4419	0.131665	-	-	-	-
ref|NC_012947.1|:4385616-4385765	ECBD_4164	150	hypothetical protein	0.0001	32.1369	-	18.2939	Up	0.40166	0.396141	0.619006	-	-	-	-
ref|NC_012947.1|:3514406-3514816	ECBD_3375	411	hypothetical protein	0.0001	31.2768	-	18.2547	Up	0.054	1.26761	0.176022	-	GO:0003676//nucleic acid binding;GO:0001071//nucleic acid binding transcription factor activity;GO:0016836//hydro-lyase activity	GO:0010468//regulation of gene expression;GO:0006351//transcription, DNA-dependent	-
ref|NC_012947.1|:2886928-2887185	grxA	258		0.0001	31.1404	K03674	18.2484	Up	0.18	0.744727	0.380917	-	GO:0015036//disulfide oxidoreductase activity	GO:0051234//establishment of localization;GO:0009165//nucleotide biosynthetic process;GO:0019725//cellular homeostasis;GO:0006091//generation of precursor metabolites and energy	K03674	glutaredoxin 1
ref|NC_012947.1|:c3524423-3524157	ECBD_3386	267	hypothetical protein	0.0001	30.0908	-	18.199	Up	0.18	0.744727	0.385119	-	-	-	-
ref|NC_012947.1|:c669142-668177	ECBD_0653	966	integral membrane protein TerC	0.0001	29.9412	K05794	18.1918	Up	0.000976038	3.01053	0.00758728	GO:0031224//intrinsic to membrane	-	-	K05794	tellurite resistance protein TerC
ref|NC_012947.1|:34369-35871	ECBD_0035	1503	sensory histidine kinase UhpB	0.0001	29.9346	K07675	18.1915	Up	1.76e-05	4.75449	0.000234355	GO:0031224//intrinsic to membrane	GO:0004673//protein histidine kinase activity;GO:0005515//protein binding;GO:0032559	GO:0006468//protein phosphorylation;GO:0023060	K07675	two-component system, NarL family, sensor histidine kinase UhpB [EC:2.7.13.3]
ref|NC_012947.1|:3323067-3323228	ECBD_3190	162	hypothetical protein	0.0001	29.7564	-	18.1828	Up	0.40166	0.396141	0.62597	-	GO:0005488//binding	-	-
ref|NC_012947.1|:c1629288-1629181	ECBD_1531	108	hypothetical protein	0.0001	29.7564	-	18.1828	Up	0.6	0.221849	0.76034	GO:0031224//intrinsic to membrane	-	-	-
ref|NC_012947.1|:c1570780-1569686	ECBD_1479	1095	binding-protein-dependent transporters inner membrane component	0.0001	29.3488	K13894	18.1629	Up	0.000437402	3.35912	0.00390941	GO:0031224//intrinsic to membrane	-	GO:0051234//establishment of localization	K13894	microcin C transport system permease protein
ref|NC_012947.1|:c662281-660983	ECBD_0647	1299	d-galactonate transporter	0.0001	28.4507	K08191	18.1181	Up	0.000131221	3.882	0.00136462	GO:0031224//intrinsic to membrane	-	GO:0006810//transport	K08191	MFS transporter, ACS family, hexuronate transporter
ref|NC_012947.1|:2268877-2269803	ECBD_2156	927	peptide ABC transporter ATPase	0.0001	26.0007	K02032	17.9882	Up	0.00325346	2.48765	0.020421	-	GO:0017111//nucleoside-triphosphatase activity;GO:0022892;GO:0032559	GO:0006810//transport	K02032	peptide	nickel transport system ATP-binding protein
ref|NC_012947.1|:1077299-1077799	recX	501		0.0001	25.6582	K03565	17.9691	Up	0.054	1.26761	0.174992	GO:0044424//intracellular part	-	GO:0031668//cellular response to extracellular stimulus;GO:0006281//DNA repair	K03565	regulatory protein
ref|NC_012947.1|:1017644-1019356	ECBD_0966	1713	sulfite reductase subunit beta	0.0001	25.3268	K00381	17.9503	Up	2.64e-05	4.5784	0.000331894	GO:0043234//protein complex	GO:0051536//iron-sulfur cluster binding;GO:0005506//iron ion binding;GO:0016668//oxidoreductase activity, acting on a sulfur group of donors, NAD or NADP as acceptor;GO:0000166//nucleotide binding	GO:0000097//sulfur amino acid biosynthetic process	K00381	sulfite reductase (NADPH) hemoprotein beta-component [EC:1.8.1.2]
ref|NC_012947.1|:3183981-3184742	dsbG	762		0.0001	25.3047	K03805	17.949	Up	0.0108448	1.96478	0.0535205	GO:0044464//cell part	GO:0016862//intramolecular oxidoreductase activity, interconverting keto- and enol-groups	-	K03805	thiol:disulfide interchange protein DsbG
ref|NC_012947.1|:1324989-1325822	cysW	834		0.0001	25.0468	K02046	17.9343	Up	0.0072599	2.13907	0.0398883	GO:0031224//intrinsic to membrane	GO:0015103//inorganic anion transmembrane transporter activity	GO:0015698//inorganic anion transport	K02046	sulfate transport system permease protein
ref|NC_012947.1|:c845053-844268	ECBD_0819	786	methylmalonyl-CoA decarboxylase	0.0001	24.532	K11264	17.9043	Up	0.0108448	1.96478	0.0539322	-	GO:0016831//carboxy-lyase activity	-	K11264	methylmalonyl-CoA decarboxylase [EC:4.1.1.41]
ref|NC_012947.1|:c411036-410251	ECBD_0375	786	fructoselysine 6-kinase	0.0001	24.532	K10710	17.9043	Up	0.0108448	1.96478	0.0537943	-	GO:0032559;GO:0016772//transferase activity, transferring phosphorus-containing groups	-	K10710	fructoselysine 6-kinase [EC:2.7.1.-]
ref|NC_012947.1|:c1633721-1633260	ECBD_1536	462	hypothetical protein	0.0001	24.3462	-	17.8933	Up	0.0806654	1.09331	0.222547	-	-	-	-
ref|NC_012947.1|:1627538-1628464	ECBD_1529	927	ABC transporter	0.0001	24.2674	K05847	17.8887	Up	0.00486002	2.31336	0.0286505	-	GO:0017111//nucleoside-triphosphatase activity;GO:0032559	-	K05847	osmoprotectant transport system ATP-binding protein
ref|NC_012947.1|:2524937-2525071	ECBD_2405	135	hypothetical protein	0.0001	23.8051	-	17.8609	Up	0.6	0.221849	0.775283	-	-	-	-
ref|NC_012947.1|:3100778-3101455	ECBD_2966	678	DNA-binding transcriptional activator KdpE	0.0001	23.6998	K07667	17.8545	Up	0.0241996	1.61619	0.098088	-	GO:0004871//signal transducer activity;GO:0003676//nucleic acid binding;GO:0003824//catalytic activity	GO:0006351//transcription, DNA-dependent;GO:0023060	K07667	two-component system, OmpR family, KDP operon response regulator KdpE
ref|NC_012947.1|:c4023566-4022928	ECBD_3849	639	hypothetical protein	0.0001	22.6316	-	17.788	Up	0.0361494	1.4419	0.131418	-	-	-	-
ref|NC_012947.1|:c3271351-3270206	ECBD_3144	1146	glycerate kinase II	0.0001	22.4342	K00865	17.7753	Up	0.00217798	2.66195	0.0148478	-	GO:0016301//kinase activity	GO:0006082//organic acid metabolic process	K00865	glycerate kinase [EC:2.7.1.31]
ref|NC_012947.1|:1927987-1928130	ECBD_1815	144	hypothetical protein	0.0001	22.3173	-	17.7678	Up	0.6	0.221849	0.761335	-	-	-	-
ref|NC_012947.1|:402003-402365	ECBD_0365	363	hypothetical protein	0.0001	22.1329	-	17.7558	Up	0.18	0.744727	0.380295	-	-	GO:0006351//transcription, DNA-dependent	-
ref|NC_012947.1|:c2757088-2756870	ECBD_2637	219	hypothetical protein	0.0001	22.0116	-	17.7479	Up	0.40166	0.396141	0.622469	-	-	-	-
ref|NC_012947.1|:2198355-2198648	ECBD_2093	294	hypothetical protein	0.0001	21.8619	-	17.7381	Up	0.268884	0.570435	0.486248	-	-	-	-
ref|NC_012947.1|:c1789913-1789764	ECBD_1668	150	hypothetical protein	0.0001	21.4246	-	17.7089	Up	0.6	0.221849	0.769388	-	-	-	-
ref|NC_012947.1|:c2126455-2125760	ECBD_2012	696	electron transport complex RsxE subunit	0.0001	20.7782	K03613	17.6647	Up	0.0361494	1.4419	0.131295	GO:0031224//intrinsic to membrane;GO:0031090//organelle membrane	-	GO:0051234//establishment of localization;GO:0006091//generation of precursor metabolites and energy;GO:0071941	K03613	electron transport complex protein RnfE
ref|NC_012947.1|:c4157594-4157130	ECBD_3969	465	MerR family transcriptional regulator	0.0001	20.7335	K13639	17.6616	Up	0.120498	0.919019	0.296018	-	GO:0004175//endopeptidase activity;GO:0046914//transition metal ion binding;GO:0003676//nucleic acid binding;GO:0001071//nucleic acid binding transcription factor activity;GO:0051536//iron-sulfur cluster binding	GO:0006259//DNA metabolic process;GO:0010468//regulation of gene expression;GO:0006351//transcription, DNA-dependent;GO:0019538//protein metabolic process;GO:0006950//response to stress	K13639	MerR family transcriptional regulator, redox-sensitive transcriptional activator SoxR
ref|NC_012947.1|:1847847-1848086	ECBD_1734	240	hypothetical protein	0.0001	20.0856	-	17.6158	Up	0.40166	0.396141	0.620486	-	-	-	-
ref|NC_012947.1|:1490885-1491688	ECBD_1414	804	aldolase	0.0001	19.9856	K12660	17.6086	Up	0.0241996	1.61619	0.0978835	-	GO:0016833//oxo-acid-lyase activity;GO:0043169//cation binding;GO:0016832//aldehyde-lyase activity	GO:0044237//cellular metabolic process	K12660	2-dehydro-3-deoxy-L-rhamnonate aldolase [EC:4.1.2.-]
ref|NC_012947.1|:c2879163-2878036	rumB	1128		0.0001	19.9431	K03212	17.6055	Up	0.00486002	2.31336	0.0286941	-	GO:0008649//rRNA methyltransferase activity;GO:0043169//cation binding;GO:0051536//iron-sulfur cluster binding	GO:0044260;GO:0042254//ribosome biogenesis;GO:0010467//gene expression	K03212	RNA methyltransferase, TrmA family [EC:2.1.1.-]
ref|NC_012947.1|:1019430-1020164	ECBD_0967	735	phosphoadenosine phosphosulfate reductase	0.0001	19.6757	K00390	17.5861	Up	0.0361494	1.4419	0.13105	GO:0044424//intracellular part	GO:0016671//oxidoreductase activity, acting on a sulfur group of donors, disulfide as acceptor	GO:0000097//sulfur amino acid biosynthetic process;GO:0000103//sulfate assimilation	K00390	phosphoadenosine phosphosulfate reductase [EC:1.8.4.8]
ref|NC_012947.1|:105582-106565	ECBD_0103	984	glycosyl transferase family 2	0.0001	19.5957	K12983	17.5802	Up	0.0108448	1.96478	0.0538632	-	GO:0016740//transferase activity	-	K12983	UDP-glucose:(glucosyl)LPS beta-1,3-glucosyltransferase [EC:2.4.1.-]
ref|NC_012947.1|:11078-12226	ECBD_0011	1149	galactonate dehydratase	0.0001	19.5786	K01684	17.5789	Up	0.00486002	2.31336	0.0285204	-	GO:0043169//cation binding;GO:0016832//aldehyde-lyase activity;GO:0016836//hydro-lyase activity	GO:0006520//cellular amino acid metabolic process	K01684	galactonate dehydratase [EC:4.2.1.6]
ref|NC_012947.1|:c3107099-3106605	ECBD_2972	495	pectinase	0.0001	19.4769	-	17.5714	Up	0.120498	0.919019	0.294712	-	-	-	-
ref|NC_012947.1|:c1335265-1335101	ECBD_1268	165	hypothetical protein	0.0001	19.4769	-	17.5714	Up	0.6	0.221849	0.760091	-	-	-	-
ref|NC_012947.1|:3562538-3563362	ECBD_3425	825	hypothetical protein	0.0001	19.4769	-	17.5714	Up	0.0241996	1.61619	0.0979856	-	-	-	-
ref|NC_012947.1|:3172064-3172972	ECBD_3036	909	citrate lyase subunit beta	0.0001	19.4448	K01644	17.569	Up	0.0162	1.79048	0.0719816	GO:0044424//intracellular part;GO:0043234//protein complex	GO:0016833//oxo-acid-lyase activity;GO:0008410//CoA-transferase activity;GO:0043169//cation binding	GO:0006732//coenzyme metabolic process	K01644	citrate lyase subunit beta	citryl-CoA lyase [EC:4.1.3.6 4.1.3.34]
ref|NC_012947.1|:c3832440-3830785	ECBD_3664	1656	methyl-accepting chemotaxis sensory transducer	0.0001	19.4064	K05874	17.5662	Up	0.000437402	3.35912	0.00390042	GO:0031224//intrinsic to membrane	GO:0004872//receptor activity;GO:0005488//binding	GO:0042221//response to chemical stimulus;GO:0023060	K05874	methyl-accepting chemotaxis protein I, serine sensor receptor
ref|NC_012947.1|:3527721-3529460	ECBD_3392	1740	type III secretion FHIPEP protein	0.0001	19.393	K02400	17.5652	Up	0.000292812	3.53341	0.00276355	GO:0042995//cell projection	-	GO:0015031//protein transport	K02400	flagellar biosynthesis protein FlhA
ref|NC_012947.1|:1739752-1741176	ECBD_1628	1425	mannose-1-phosphate guanylyltransferase/mannose-6-phosphate isomerase	0.0001	19.1694	K00971	17.5484	Up	0.00145801	2.83624	0.0105712	-	GO:0008905;GO:0032561	GO:0005975//carbohydrate metabolic process;GO:0008610//lipid biosynthetic process	K00971	mannose-1-phosphate guanylyltransferase [EC:2.7.7.22]
ref|NC_012947.1|:c453753-452557	ECBD_0424	1197	general secretion pathway protein F	0.0001	18.7935	K02455	17.5199	Up	0.00486002	2.31336	0.0284344	GO:0043234//protein complex;GO:0031224//intrinsic to membrane	GO:0022892	GO:0009306//protein secretion	K02455	general secretion pathway protein F
ref|NC_012947.1|:c747740-747483	ECBD_0725	258	outer membrane lipoprotein	0.0001	18.6843	K06078	17.5115	Up	0.40166	0.396141	0.621476	GO:0019867//outer membrane	-	-	K06078	murein lipoprotein
ref|NC_012947.1|:1356471-1357508	ECBD_1288	1038	exoaminopeptidase	0.0001	18.5763	K01269	17.5031	Up	0.0108448	1.96478	0.0535887	-	GO:0004553//hydrolase activity, hydrolyzing O-glycosyl compounds;GO:0008238//exopeptidase activity	-	K01269	aminopeptidase [EC:3.4.11.-];K01179		endoglucanase [EC:3.2.1.4]
ref|NC_012947.1|:c888503-887724	ECBD_0857	780	selenate reductase subunit YgfM	0.0001	18.5405	K12529	17.5003	Up	0.0361494	1.4419	0.131913	-	GO:0030554//adenyl nucleotide binding;GO:0003824//catalytic activity	GO:0008152//metabolic process	K12529	putative selenate reductase FAD-binding subunit
ref|NC_012947.1|:c2310931-2310758	ECBD_2194	174	hypothetical protein	0.0001	18.4695	-	17.4948	Up	0.6	0.221849	0.760588	GO:0031224//intrinsic to membrane	-	-	-
ref|NC_012947.1|:c4025400-4024702	ECBD_3852	699	phage shock protein A, PspA	0.0001	18.3902	K03969	17.4886	Up	0.054	1.26761	0.17617	-	-	-	K03969	phage shock protein A
ref|NC_012947.1|:1543145-1543408	ECBD_1453	264	assembly protein for periplasmic nitrate reductase	0.0001	18.2596	K02570	17.4783	Up	0.40166	0.396141	0.619252	GO:0044424//intracellular part	GO:0016661;GO:0005488//binding	GO:0008152//metabolic process;GO:0051051//negative regulation of transport	K02570	periplasmic nitrate reductase NapD
ref|NC_012947.1|:c2302071-2301454	ECBD_2184	618	transferase	0.0001	18.2005	K11208	17.4736	Up	0.0806654	1.09331	0.222231	-	GO:0003824//catalytic activity	-	K11208	GST-like protein
ref|NC_012947.1|:3499421-3499687	rpmJ	267		0.0001	18.0545	K02909	17.462	Up	0.40166	0.396141	0.621724	GO:0030529//ribonucleoprotein complex	GO:0005198//structural molecule activity	GO:0010467//gene expression	K02909	large subunit ribosomal protein L31
ref|NC_012947.1|:c4121936-4121487	ECBD_3940	450	ribose-5-phosphate isomerase B	0.0001	17.8538	K01808	17.4459	Up	0.18	0.744727	0.383427	-	GO:0005488//binding;GO:0016861//intramolecular oxidoreductase activity, interconverting aldoses and ketoses	GO:0019314;GO:0006007//glucose catabolic process	K01808	ribose 5-phosphate isomerase B [EC:5.3.1.6]
ref|NC_012947.1|:1055185-1055727	ECBD_1006	543	NADH ubiquinone oxidoreductase 20 kDa subunit	0.0001	17.7552	K00540	17.4379	Up	0.120498	0.919019	0.298857	-	GO:0016699;GO:0051536//iron-sulfur cluster binding;GO:0043169//cation binding	GO:0008152//metabolic process	K00540	[EC:1.-.-.-]
ref|NC_012947.1|:4240218-4240853	ECBD_4039	636	thiamine-phosphate pyrophosphorylase	0.0001	17.6854	K00788	17.4322	Up	0.0806654	1.09331	0.222705	-	GO:0046872//metal ion binding;GO:0016765//transferase activity, transferring alkyl or aryl (other than methyl) groups	GO:0006772//thiamine metabolic process	K00788	thiamine-phosphate pyrophosphorylase [EC:2.5.1.3]
ref|NC_012947.1|:c4185547-4184627	ECBD_3998	921	maltose regulon periplasmic protein	0.0001	17.4468	K05775	17.4126	Up	0.0241996	1.61619	0.0986032	GO:0044464//cell part	-	GO:0006810//transport	K05775	maltose operon periplasmic protein
ref|NC_012947.1|:c2361136-2360951	ECBD_2241	186	hypothetical protein	0.0001	17.2779	-	17.3986	Up	0.6	0.221849	0.781531	-	-	-	-
ref|NC_012947.1|:c4220308-4219379	ECBD_4024	930	homoserine O-succinyltransferase	0.0001	17.2779	K00651	17.3986	Up	0.0241996	1.61619	0.0984997	GO:0044424//intracellular part	GO:0016750	GO:0019279//L-methionine biosynthetic process from L-homoserine via cystathionine	K00651	homoserine O-succinyltransferase [EC:2.3.1.46]
ref|NC_012947.1|:2191850-2192128	ECBD_2083	279	hypothetical protein	0.0001	17.2779	-	17.3986	Up	0.40166	0.396141	0.617779	-	-	-	-
ref|NC_012947.1|:c254690-254118	ECBD_0230	573	acid-resistance membrane protein	0.0001	16.8256	-	17.3603	Up	0.120498	0.919019	0.295644	GO:0031224//intrinsic to membrane	-	-	-
ref|NC_012947.1|:2908492-2908683	ECBD_2774	192	hypothetical protein	0.0001	16.738	-	17.3528	Up	0.6	0.221849	0.775541	-	-	-	-
ref|NC_012947.1|:c2879692-2879204	ECBD_2736	489	hypothetical protein	0.0001	16.4299	-	17.326	Up	0.18	0.744727	0.383217	GO:0031224//intrinsic to membrane	-	-	-
ref|NC_012947.1|:c3444238-3442574	mhpA	1665		0.0001	16.4062	K05712	17.3239	Up	0.00145801	2.83624	0.0105515	-	GO:0004497//monooxygenase activity	GO:0006725//cellular aromatic compound metabolic process	K05712	3-(3-hydroxy-phenyl)propionate hydroxylase [EC:1.14.13.-]
ref|NC_012947.1|:c421635-420454	ECBD_0384	1182	hypothetical protein	0.0001	16.3132	K06141	17.3157	Up	0.0108448	1.96478	0.0540015	GO:0031224//intrinsic to membrane	-	GO:0006810//transport	K06141	MFS transporter, TsgA protein
ref|NC_012947.1|:3146155-3146451	ECBD_3007	297	Sel1 domain protein repeat-containing protein	0.0001	16.2308	K07126	17.3084	Up	0.40166	0.396141	0.625216	-	-	-	K07126
ref|NC_012947.1|:3957622-3958017	ECBD_3787	396	endoribonuclease L-PSP	0.0001	16.2308	K07567	17.3084	Up	0.268884	0.570435	0.485343	-	-	-	K07567	TdcF protein
ref|NC_012947.1|:c2433273-2431786	ECBD_2317	1488	gamma-glutamyl-gamma-aminobutyraldehyde dehydrogenase	0.0001	16.198	K09472	17.3055	Up	0.00325346	2.48765	0.020388	-	GO:0016620//oxidoreductase activity, acting on the aldehyde or oxo group of donors, NAD or NADP as acceptor	GO:0006598//polyamine catabolic process	K09472	gamma-glutamyl-gamma-aminobutyraldehyde dehydrogenase [EC:1.2.1.-]
ref|NC_012947.1|:1307191-1307391	ECBD_1238	201	hypothetical protein	0.0001	15.9885	-	17.2867	Up	0.6	0.221849	0.772453	-	-	-	-
ref|NC_012947.1|:1101549-1101953	ECBD_1050	405	DNA binding protein, nucleoid-associated	0.0001	15.8701	K11685	17.276	Up	0.268884	0.570435	0.486474	GO:0044464//cell part	GO:0003676//nucleic acid binding;GO:0005515//protein binding	GO:0006351//transcription, DNA-dependent	K11685	DNA-binding protein StpA
ref|NC_012947.1|:3771938-3772342	ECBD_3606	405	hypothetical protein	0.0001	15.8701	-	17.276	Up	0.268884	0.570435	0.484666	-	-	-	-
ref|NC_012947.1|:4423213-4423719	ECBD_4196	507	hypothetical protein	0.0001	15.8466	-	17.2738	Up	0.18	0.744727	0.381333	-	-	-	-
ref|NC_012947.1|:c2203872-2203669	ECBD_2098	204	selenium-binding protein YdfZ	0.0001	15.7534	-	17.2653	Up	0.6	0.221849	0.774251	-	-	-	-
ref|NC_012947.1|:c1952088-1950964	ECBD_1840	1125	hypothetical protein	0.0001	15.7114	K00470	17.2615	Up	0.0162	1.79048	0.0720642	-	GO:0046914//transition metal ion binding;GO:0051536//iron-sulfur cluster binding;GO:0016701//oxidoreductase activity, acting on single donors with incorporation of molecular oxygen	GO:0044237//cellular metabolic process	K00470	[EC:1.14.1.-];K00517		[EC:1.14.-.-]
ref|NC_012947.1|:c3011278-3011072	ECBD_2872	207	Head-to-tail joining protein W gpW family protein	0.0001	15.5251	-	17.2442	Up	0.6	0.221849	0.781007	-	GO:0016641//oxidoreductase activity, acting on the CH-NH2 group of donors, oxygen as acceptor;GO:0048037//cofactor binding	GO:0006807//nitrogen compound metabolic process;GO:0019058//viral infectious cycle	-
ref|NC_012947.1|:2019566-2020918	ECBD_1911	1353	glycoside hydrolase family 4	0.0001	15.439	K01222	17.2362	Up	0.0072599	2.13907	0.0399449	-	GO:0008422//beta-glucosidase activity	GO:0044238//primary metabolic process	K01222	6-phospho-beta-glucosidase [EC:3.2.1.86]
ref|NC_012947.1|:3256744-3257265	ECBD_3131	522	membrane-bound metal-dependent hydrolase	0.0001	15.3912	K07038	17.2318	Up	0.18	0.744727	0.381541	-	GO:0003824//catalytic activity	-	K07038	inner membrane protein
ref|NC_012947.1|:1761017-1762183	dacD	1167		0.0001	15.1459	K07258	17.2086	Up	0.0162	1.79048	0.072313	-	GO:0004185//serine-type carboxypeptidase activity	GO:0019538//protein metabolic process	K07258	D-alanyl-D-alanine carboxypeptidase (penicillin-binding protein 5	6) [EC:3.4.16.4]
ref|NC_012947.1|:c151941-151729	ECBD_0143	213	hypothetical protein	0.0001	15.0878	-	17.203	Up	0.6	0.221849	0.780221	-	-	-	-
ref|NC_012947.1|:c2132238-2132023	ECBD_2019	216	oriC-binding nucleoid-associated protein	0.0001	14.8782	K05839	17.1828	Up	0.6	0.221849	0.779698	-	GO:0003676//nucleic acid binding	-	K05839	haemolysin expression modulating protein
ref|NC_012947.1|:c2986870-2986115	ECBD_2846	756	biotin biosynthesis protein BioC	0.0001	14.8782	K02169	17.1828	Up	0.0806654	1.09331	0.221758	-	GO:0016741	GO:0006768//biotin metabolic process	K02169	biotin synthesis protein BioC
ref|NC_012947.1|:3500912-3501454	ECBD_3363	543	LuxR family transcriptional regulator	0.0001	14.796	-	17.1748	Up	0.18	0.744727	0.382796	GO:0044424//intracellular part	GO:0004871//signal transducer activity;GO:0003677//DNA binding;GO:0001071//nucleic acid binding transcription factor activity	GO:0010468//regulation of gene expression;GO:0006351//transcription, DNA-dependent;GO:0023060	-
ref|NC_012947.1|:c2516593-2516375	ECBD_2396	219	hypothetical protein	0.0001	14.6744	-	17.1629	Up	0.6	0.221849	0.778655	-	-	-	-
ref|NC_012947.1|:4190026-4191570	malF	1545		0.0001	14.5604	K10109	17.1517	Up	0.00486002	2.31336	0.0283916	GO:0031224//intrinsic to membrane	GO:0016832//aldehyde-lyase activity	GO:0006810//transport	K10109	maltose	maltodextrin transport system permease protein
ref|NC_012947.1|:4382017-4382127	ECBD_4160	111	hypothetical protein	0.0001	14.4761	-	17.1433	Up	0.896282	0.0475553	0.949912	-	-	-	-
ref|NC_012947.1|:c3608966-3608076	ECBD_3466	891	iron-hydroxamate transporter substrate-binding subunit	0.0001	14.4274	K02016	17.1384	Up	0.054	1.26761	0.176616	-	GO:0015082	GO:0034755//iron ion transmembrane transport	K02016	iron complex transport system substrate-binding protein
ref|NC_012947.1|:c2350869-2349973	ECBD_2231	897	phosphatidate cytidylyltransferase	0.0001	14.3308	K00981	17.1288	Up	0.054	1.26761	0.174846	GO:0031224//intrinsic to membrane	GO:0070567	-	K00981	phosphatidate cytidylyltransferase [EC:2.7.7.41]
ref|NC_012947.1|:c682000-681551	ebgC	450		0.0001	14.2831	K12112	17.1239	Up	0.268884	0.570435	0.486701	-	GO:0015925	-	K12112	evolved beta-galactosidase subunit beta
ref|NC_012947.1|:937908-938471	ECBD_0900	564	hypothetical protein	0.0001	14.2451	K02680	17.1201	Up	0.18	0.744727	0.382168	-	-	-	K02680	prepilin peptidase dependent protein B
ref|NC_012947.1|:c3884386-3883484	ECBD_3715	903	FimH mannose-binding domain protein	0.0001	14.2356	K07350	17.1191	Up	0.054	1.26761	0.176467	GO:0042995//cell projection	-	GO:0009987//cellular process	K07350	minor fimbrial subunit
ref|NC_012947.1|:1049502-1049963	ECBD_1000	462	formate hydrogenlyase regulatory protein HycA	0.0001	13.9121	-	17.086	Up	0.268884	0.570435	0.488525	-	GO:0004091//carboxylesterase activity	GO:0010468//regulation of gene expression;GO:0044238//primary metabolic process	-
ref|NC_012947.1|:c623330-622176	ECBD_0604	1155	sugar isomerase, AgaS family	0.0001	13.9121	K02082	17.086	Up	0.0241996	1.61619	0.0982935	-	GO:0030246//carbohydrate binding;GO:0016860//intramolecular oxidoreductase activity	GO:0044238//primary metabolic process	K02082	tagatose-6-phosphate ketose	aldose isomerase [EC:5.-.-.-]
ref|NC_012947.1|:2861634-2862329	ECBD_2719	696	aquaporin Z	0.0001	13.8521	K06188	17.0797	Up	0.120498	0.919019	0.29397	GO:0031224//intrinsic to membrane	-	GO:0006810//transport	K06188	aquaporin Z
ref|NC_012947.1|:4459200-4459433	ECBD_4234	234	hypothetical protein	0.0001	13.7337	-	17.0674	Up	0.6	0.221849	0.780745	-	-	-	-
ref|NC_012947.1|:2678134-2678967	ECBD_2562	834	Curli production assembly/transport component CsgG	0.0001	13.4867	K06214	17.0412	Up	0.0806654	1.09331	0.221445	GO:0030313;GO:0016020//membrane	-	-	K06214	curli production assembly	transport component CsgG
ref|NC_012947.1|:1299958-1300437	ECBD_1229	480	ethanolamine utilization protein, EutP	0.0001	13.3904	K04029	17.0308	Up	0.268884	0.570435	0.480203	-	GO:0016774//phosphotransferase activity, carboxyl group as acceptor;GO:0032559	GO:0006575//cellular modified amino acid metabolic process	K04029	ethanolamine utilization protein EutP
ref|NC_012947.1|:138000-138362	ECBD_0130	363	hypothetical protein	0.0001	13.2797	-	17.0189	Up	0.40166	0.396141	0.620239	GO:0031224//intrinsic to membrane	-	-	-
ref|NC_012947.1|:c3274092-3272731	ECBD_3146	1362	allantoinase	0.0001	12.9775	K01466	16.9856	Up	0.0162	1.79048	0.0721469	-	GO:0046914//transition metal ion binding;GO:0016812//hydrolase activity, acting on carbon-nitrogen (but not peptide) bonds, in cyclic amides	GO:0009112;GO:0000255//allantoin metabolic process	K01466	allantoinase [EC:3.5.2.5]
ref|NC_012947.1|:392722-393960	hofQ	1239		0.0001	12.9689	K02507	16.9847	Up	0.0241996	1.61619	0.0981906	GO:0019867//outer membrane	GO:0022892	GO:0030031//cell projection assembly;GO:0015031//protein transport	K02507	protein transport protein HofQ
ref|NC_012947.1|:c3893013-3892516	ECBD_3725	498	integrase	0.0001	12.9064	K07357	16.9777	Up	0.268884	0.570435	0.488983	GO:0042995//cell projection	GO:0003676//nucleic acid binding	GO:0006259//DNA metabolic process;GO:0010468//regulation of gene expression	K07357	type 1 fimbriae regulatory protein FimB
ref|NC_012947.1|:c717822-717073	ECBD_0694	750	Pili assembly chaperone, N-terminal	0.0001	12.8548	K07346	16.9719	Up	0.120498	0.919019	0.298095	GO:0030313	GO:0005488//binding	GO:0045229//external encapsulating structure organization	K07346	fimbrial chaperone protein
ref|NC_012947.1|:1312996-1313496	ECBD_1244	501	microcompartments protein	0.0001	12.8291	K04025	16.9691	Up	0.268884	0.570435	0.482424	-	-	-	K04025	ethanolamine utilization protein EutK
ref|NC_012947.1|:3166049-3167434	dcuC	1386		0.0001	12.7527	K03326	16.9604	Up	0.0162	1.79048	0.0722298	GO:0031224//intrinsic to membrane	GO:0005310//dicarboxylic acid transmembrane transporter activity	GO:0006835//dicarboxylic acid transport	K03326	C4-dicarboxylate transporter, DcuC family
ref|NC_012947.1|:c1464686-1464183	ECBD_1388	504	hypothetical protein	0.0001	12.7527	-	16.9604	Up	0.268884	0.570435	0.4791	-	-	-	-
ref|NC_012947.1|:c1264717-1263959	ECBD_1199	759	NADH ubiquinone oxidoreductase 20 kDa subunit	0.0001	12.7023	K12144	16.9547	Up	0.120498	0.919019	0.297715	-	GO:0051536//iron-sulfur cluster binding;GO:0048037//cofactor binding;GO:0050136//NADH dehydrogenase (quinone) activity	GO:0008152//metabolic process	K12144	hydrogenase-4 component I [EC:1.-.-.-]
ref|NC_012947.1|:2481569-2482075	ECBD_2365	507	hypothetical protein	0.0001	12.6773	-	16.9519	Up	0.268884	0.570435	0.488754	-	GO:0046872//metal ion binding;GO:0003824//catalytic activity	GO:0008152//metabolic process	-
ref|NC_012947.1|:c1435591-1434050	ECBD_1361	1542	hypothetical protein	0.0001	12.5046	K12942	16.9321	Up	0.0108448	1.96478	0.0537256	GO:0031224//intrinsic to membrane	-	-	K12942	aminobenzoyl-glutamate transport protein;K02106		short-chain fatty acids transporter
ref|NC_012947.1|:380850-380978	ECBD_0343	129	hypothetical protein	0.0001	12.4562	-	16.9265	Up	0.896282	0.0475553	0.942189	-	-	-	-
ref|NC_012947.1|:c1269155-1268505	hyfE	651		0.0001	12.3414	K12140	16.9131	Up	0.18	0.744727	0.385332	GO:0031224//intrinsic to membrane	GO:0016491//oxidoreductase activity	GO:0022904//respiratory electron transport chain	K12140	hydrogenase-4 component E [EC:1.-.-.-]
ref|NC_012947.1|:2393959-2395404	ECBD_2280	1446	amidohydrolase	0.0001	12.2236	K12941	16.8993	Up	0.0162	1.79048	0.0723963	-	GO:0005488//binding;GO:0016811//hydrolase activity, acting on carbon-nitrogen (but not peptide) bonds, in linear amides	-	K12941	aminobenzoyl-glutamate utilization protein B
ref|NC_012947.1|:1312324-1312983	ECBD_1243	660	microcompartments protein	0.0001	12.1731	K04026	16.8933	Up	0.18	0.744727	0.383849	-	GO:0003676//nucleic acid binding	GO:0050896//response to stimulus	K04026	ethanolamine utilization protein EutL
ref|NC_012947.1|:2024382-2024645	ECBD_1914	264	cell division modulator	0.0001	12.1731	-	16.8933	Up	0.6	0.221849	0.766348	-	GO:0003676//nucleic acid binding	GO:0009987//cellular process	-
ref|NC_012947.1|:3502867-3505392	ECBD_3366	2526	hypothetical protein	0.0001	12.0863	-	16.883	Up	0.000653392	3.18483	0.00555813	-	GO:0016701//oxidoreductase activity, acting on single donors with incorporation of molecular oxygen;GO:0008238//exopeptidase activity	-	-
ref|NC_012947.1|:c4023974-4023576	ECBD_3850	399	hypothetical protein	0.0001	12.0816	K08989	16.8824	Up	0.40166	0.396141	0.624214	GO:0031224//intrinsic to membrane	-	-	K08989	putative membrane protein
ref|NC_012947.1|:2072861-2073130	ECBD_1961	270	hypothetical protein	0.0001	11.9026	-	16.8609	Up	0.6	0.221849	0.765089	-	-	-	-
ref|NC_012947.1|:c2578158-2577886	ECBD_2457	273	hypothetical protein	0.0001	11.7718	-	16.845	Up	0.6	0.221849	0.776318	-	-	-	-
ref|NC_012947.1|:c2890732-2890457	ECBD_2750	276	resolvase	0.0001	11.6438	K14060	16.8292	Up	0.6	0.221849	0.771429	-	GO:0003676//nucleic acid binding;GO:0003824//catalytic activity	GO:0006259//DNA metabolic process;GO:0010468//regulation of gene expression	K14060	putative DNA-invertase from lambdoid prophage Rac
ref|NC_012947.1|:106611-107864	ECBD_0104	1254	O-antigen polymerase	0.0001	11.5324	K02847	16.8153	Up	0.0361494	1.4419	0.131173	-	GO:0003824//catalytic activity	-	K02847	O-antigen ligase [EC:6.-.-.-]
ref|NC_012947.1|:c3114177-3112771	ECBD_2980	1407	outer membrane porin	0.0001	11.4204	K01362	16.8012	Up	0.0241996	1.61619	0.0983965	GO:0031224//intrinsic to membrane	GO:0003824//catalytic activity;GO:0022829//wide pore channel activity	GO:0051234//establishment of localization	K01362	[EC:3.4.21.-]
ref|NC_012947.1|:1512803-1514491	ECBD_1430	1689	hypothetical protein	0.0001	11.4163	-	16.8007	Up	0.0108448	1.96478	0.0540709	-	-	-	-
ref|NC_012947.1|:c260249-259824	ECBD_0237	426	arsenate reductase	0.0001	11.3158	K00537	16.788	Up	0.40166	0.396141	0.619992	-	GO:0030611//arsenate reductase activity;GO:0030613	GO:0010035//response to inorganic substance;GO:0008152//metabolic process	K00537	arsenate reductase [EC:1.20.4.1]
ref|NC_012947.1|:c3089212-3088643	ECBD_2957	570	hypothetical protein	0.0001	11.2761	-	16.7829	Up	0.268884	0.570435	0.483542	-	-	-	-
ref|NC_012947.1|:1011964-1012824	ECBD_0960	861	electron transfer flavoprotein subunit alpha	0.0001	11.1975	K03522	16.7728	Up	0.120498	0.919019	0.294526	-	GO:0030554//adenyl nucleotide binding	-	K03522	electron transfer flavoprotein alpha subunit
ref|NC_012947.1|:c1801666-1801523	ECBD_1681	144	hypothetical protein	0.0001	11.1587	-	16.7678	Up	0.896282	0.0475553	0.949134	-	-	-	-
ref|NC_012947.1|:c3441610-3440744	ECBD_3308	867	alpha/beta hydrolase fold protein	0.0001	11.12	K05714	16.7628	Up	0.120498	0.919019	0.29527	-	GO:0016822//hydrolase activity, acting on acid carbon-carbon bonds	GO:0006725//cellular aromatic compound metabolic process	K05714	2-hydroxy-6-ketonona-2,4-dienedioic acid hydrolase [EC:3.7.1.-]
ref|NC_012947.1|:2246112-2247269	ECBD_2142	1158	radical SAM protein	0.0001	11.1008	K06871	16.7603	Up	0.054	1.26761	0.175432	-	GO:0051540	-	K06871
ref|NC_012947.1|:2265986-2267008	ECBD_2153	1023	binding-protein-dependent transporters inner membrane component	0.0001	10.995	K02033	16.7465	Up	0.0806654	1.09331	0.221288	GO:0031224//intrinsic to membrane	-	GO:0051234//establishment of localization	K02033	peptide	nickel transport system permease protein
ref|NC_012947.1|:c3888098-3885462	ECBD_3718	2637	fimbrial biogenesis outer membrane usher protein	0.0001	10.9682	K07347	16.743	Up	0.000976038	3.01053	0.00760251	GO:0031224//intrinsic to membrane;GO:0019867//outer membrane	-	GO:0051234//establishment of localization	K07347	outer membrane usher protein
ref|NC_012947.1|:c2199466-2198876	ECBD_2094	591	resolvase	0.0001	10.8754	K14060	16.7307	Up	0.268884	0.570435	0.487156	-	GO:0003676//nucleic acid binding;GO:0003824//catalytic activity	GO:0006259//DNA metabolic process;GO:0010468//regulation of gene expression	K14060	putative DNA-invertase from lambdoid prophage Rac
ref|NC_012947.1|:319577-320464	ECBD_0289	888	glycerol-3-phosphate transporter permease	0.0001	10.8571	K05814	16.7283	Up	0.120498	0.919019	0.297525	GO:0031224//intrinsic to membrane	-	GO:0051234//establishment of localization	K05814	sn-glycerol 3-phosphate transport system permease protein
ref|NC_012947.1|:3171771-3172067	ECBD_3035	297	citrate lyase subunit gamma	0.0001	10.8205	K01646	16.7234	Up	0.6	0.221849	0.771684	GO:0043231//intracellular membrane-bounded organelle	GO:0004879//ligand-dependent nuclear receptor activity;GO:0046914//transition metal ion binding;GO:0016833//oxo-acid-lyase activity;GO:0003677//DNA binding;GO:0001071//nucleic acid binding transcription factor activity	GO:0010468//regulation of gene expression;GO:0006351//transcription, DNA-dependent	K01646	citrate lyase subunit gamma [EC:4.1.3.6]
ref|NC_012947.1|:c4197467-4195371	ECBD_4008	2097	hypothetical protein	0.0001	10.7276	-	16.711	Up	0.00486002	2.31336	0.0285637	-	-	-	-
ref|NC_012947.1|:1547440-1547889	napB	450		0.0001	10.7123	K02568	16.7089	Up	0.40166	0.396141	0.623964	GO:0044464//cell part	GO:0016661;GO:0043169//cation binding	GO:0051234//establishment of localization;GO:0006091//generation of precursor metabolites and energy	K02568	cytochrome c-type protein NapB
ref|NC_012947.1|:c2302268-2302119	ECBD_2185	150	hypothetical protein	0.0001	10.7123	-	16.7089	Up	0.896282	0.0475553	0.950691	-	-	-	-
ref|NC_012947.1|:c1038507-1037599	ECBD_0988	909	2-hydroxy-3-oxopropionate reductase	0.0001	10.6062	K08319	16.6946	Up	0.120498	0.919019	0.298475	-	GO:0016616//oxidoreductase activity, acting on the CH-OH group of donors, NAD or NADP as acceptor;GO:0048037//cofactor binding	GO:0009081//branched chain family amino acid metabolic process;GO:0006007//glucose catabolic process	K08319	putative dehydrogenase [EC:1.1.-.-]
ref|NC_012947.1|:c3477476-3476871	ECBD_3339	606	ankyrin	0.0001	10.6062	K06867	16.6946	Up	0.268884	0.570435	0.486021	-	-	-	K06867
ref|NC_012947.1|:c668068-667766	ECBD_0652	303	hypothetical protein	0.0001	10.6062	-	16.6946	Up	0.6	0.221849	0.764586	-	GO:0017111//nucleoside-triphosphatase activity	-	-
ref|NC_012947.1|:c1034835-1033471	ECBD_0984	1365	inner membrane permease YgbN	0.0001	10.5946	K03299	16.693	Up	0.0361494	1.4419	0.131789	GO:0044464//cell part	GO:0008028//monocarboxylic acid transmembrane transporter activity	GO:0015718//monocarboxylic acid transport	K03299	gluconate:H+ symporter, GntP family
ref|NC_012947.1|:4116522-4117280	phnK	759		0.0001	10.5853	K05781	16.6917	Up	0.18	0.744727	0.384695	-	GO:0017111//nucleoside-triphosphatase activity;GO:0032559	GO:0015711//organic anion transport	K05781	putative phosphonate transport system ATP-binding protein
ref|NC_012947.1|:c2675867-2675412	ECBD_2558	456	curlin minor subunit	0.0001	10.5714	K04335	16.6898	Up	0.40166	0.396141	0.619745	GO:0042995//cell projection	-	GO:0009987//cellular process	K04335	minor curlin subunit
ref|NC_012947.1|:4451584-4452348	ECBD_4226	765	periplasmic protein	0.0001	10.5023	-	16.6803	Up	0.18	0.744727	0.382587	-	-	-	-
ref|NC_012947.1|:1307407-1308633	ECBD_1239	1227	ethanolamine utilisation protein EutH	0.0001	10.4766	K04023	16.6768	Up	0.054	1.26761	0.176914	GO:0031224//intrinsic to membrane	-	GO:0051234//establishment of localization	K04023	ethanolamine transporter
ref|NC_012947.1|:4296268-4296885	ECBD_4079	618	hypothetical protein	0.0001	10.4003	K09974	16.6663	Up	0.268884	0.570435	0.479761	-	-	-	K09974	hypothetical protein
ref|NC_012947.1|:1355386-1356471	ECBD_1288	1086	exoaminopeptidase	0.0001	10.3572	K08326	16.6603	Up	0.0806654	1.09331	0.222864	-	GO:0008238//exopeptidase activity;GO:0008237//metallopeptidase activity	GO:0019538//protein metabolic process	K08326	aminopeptidase [EC:3.4.11.-]
ref|NC_012947.1|:c1640350-1639262	ECBD_1540	1089	ATPase associated with various cellular activities AAA_5	0.0001	10.3287	K03924	16.6563	Up	0.0806654	1.09331	0.222389	-	GO:0017111//nucleoside-triphosphatase activity;GO:0032559	-	K03924	MoxR-like ATPase [EC:3.6.3.-]
ref|NC_012947.1|:742683-742838	ECBD_0721	156	hypothetical protein	0.0001	10.3003	-	16.6523	Up	0.896282	0.0475553	0.953298	-	-	-	-
ref|NC_012947.1|:4306643-4307269	ECBD_4087	627	hypothetical protein	0.0001	10.251	-	16.6454	Up	0.268884	0.570435	0.483767	-	-	-	-
ref|NC_012947.1|:c4373527-4372262	ECBD_4153	1266	Sugar phosphate permease-like protein	0.0001	10.1538	K02445	16.6317	Up	0.054	1.26761	0.175579	-	-	GO:0006810//transport	K02445	MFS transporter, OPA family, glycerol-3-phosphate transporter
ref|NC_012947.1|:3501480-3502115	ECBD_3364	636	hypothetical protein	0.0001	10.106	-	16.6248	Up	0.268884	0.570435	0.483318	GO:0042995//cell projection	-	-	-
ref|NC_012947.1|:4431950-4432906	ECBD_4205	957	carbamate kinase	0.0001	10.0743	K00926	16.6203	Up	0.120498	0.919019	0.296393	-	GO:0016301//kinase activity	GO:0009064//glutamine family amino acid metabolic process	K00926	carbamate kinase [EC:2.7.2.2]
ref|NC_012947.1|:c3472987-3472667	ECBD_3335	321	hypothetical protein	0.0001	10.0115	K00526	16.6113	Up	0.6	0.221849	0.776059	-	-	-	K00526	ribonucleoside-diphosphate reductase beta chain [EC:1.17.4.1]
ref|NC_012947.1|:c1203191-1202871	ECBD_1144	321	3-phenylpropionate dioxygenase ferredoxin subunit	0.0001	10.0115	K05710	16.6113	Up	0.6	0.221849	0.758358	-	GO:0016708//oxidoreductase activity, acting on paired donors, with incorporation or reduction of molecular oxygen, NADH or NADPH as one donor, and incorporation of two atoms of oxygen into one donor;GO:0051536//iron-sulfur cluster binding;GO:0043169//cation binding;GO:0016701//oxidoreductase activity, acting on single donors with incorporation of molecular oxygen	GO:0051234//establishment of localization;GO:0006725//cellular aromatic compound metabolic process;GO:0006091//generation of precursor metabolites and energy	K05710	ferredoxin subunit of phenylpropionate dioxygenase
ref|NC_012947.1|:c1636979-1635843	ECBD_1538	1137	VWA containing CoxE family protein	0.0001	9.89263	-	16.5941	Up	0.0806654	1.09331	0.221601	-	-	-	-
ref|NC_012947.1|:c528087-527923	ECBD_0510	165	hypothetical protein	0.0001	9.73846	-	16.5714	Up	0.896282	0.0475553	0.954083	-	-	-	-
ref|NC_012947.1|:c4121418-4121089	ECBD_3939	330	hypothetical protein	0.0001	9.73846	-	16.5714	Up	0.6	0.221849	0.7591	-	-	-	-
ref|NC_012947.1|:c3000811-3000482	ECBD_2859	330	minor tail family protein	0.0001	9.73846	-	16.5714	Up	0.6	0.221849	0.758852	-	-	-	-
ref|NC_012947.1|:3492755-3494080	ECBD_3354	1326	pyridine nucleotide-disulfide oxidoreductase	0.0001	9.6944	K00520	16.5649	Up	0.054	1.26761	0.176765	GO:0044424//intracellular part	GO:0030554//adenyl nucleotide binding;GO:0003824//catalytic activity	GO:0008152//metabolic process;GO:0019725//cellular homeostasis	K00520	mercuric reductase [EC:1.16.1.1];K00540		[EC:1.-.-.-];K00383		glutathione reductase (NADPH) [EC:1.8.1.7]
ref|NC_012947.1|:734156-734488	ECBD_0712	333	hypothetical protein	0.0001	9.65073	-	16.5584	Up	0.6	0.221849	0.773223	-	-	-	-
ref|NC_012947.1|:4098363-4099700	ECBD_3916	1338	arginine:agmatin antiporter	0.0001	9.60745	K03759	16.5519	Up	0.054	1.26761	0.175727	GO:0031224//intrinsic to membrane	GO:0005275//amine transmembrane transporter activity;GO:0015297//antiporter activity	GO:0015837//amine transport;GO:0045852	K03759	arginine:agmatine antiporter
ref|NC_012947.1|:c3340740-3340402	ECBD_3205	339	nitrogen regulatory protein P-II 2	0.0001	9.47992	K04752	16.5326	Up	0.6	0.221849	0.774767	-	GO:0005488//binding;GO:0016741	GO:0010468//regulation of gene expression;GO:0019740//nitrogen utilization	K04752	nitrogen regulatory protein P-II 2
ref|NC_012947.1|:c2986122-2985445	bioD	678		0.0001	9.47992	K01935	16.5326	Up	0.268884	0.570435	0.482871	GO:0044424//intracellular part	GO:0046872//metal ion binding;GO:0016882//cyclo-ligase activity;GO:0032559	GO:0006768//biotin metabolic process	K01935	dethiobiotin synthetase [EC:6.3.3.3]
ref|NC_012947.1|:2249283-2251655	ECBD_2144	2373	TonB-dependent receptor plug	0.0001	9.47992	-	16.5326	Up	0.00486002	2.31336	0.0284774	GO:0044464//cell part	GO:0004871//signal transducer activity	GO:0051234//establishment of localization	-
ref|NC_012947.1|:3491347-3491517	ECBD_3352	171	hypothetical protein	0.0001	9.39676	-	16.5199	Up	0.896282	0.0475553	0.944236	-	-	-	-
ref|NC_012947.1|:c3476831-3475968	ECBD_3338	864	hypothetical protein	0.0001	9.29888	-	16.5048	Up	0.18	0.744727	0.381959	-	-	-	-
ref|NC_012947.1|:c2387906-2387733	ECBD_2274	174	hypothetical protein	0.0001	9.23475	-	16.4948	Up	0.896282	0.0475553	0.950951	-	-	-	-
ref|NC_012947.1|:c4082480-4082307	ECBD_3902	174	hypothetical protein	0.0001	9.23475	-	16.4948	Up	0.896282	0.0475553	0.944749	GO:0031224//intrinsic to membrane	-	-	-
ref|NC_012947.1|:c253319-252792	ECBD_0229	528	LuxR family transcriptional regulator	0.0001	9.12981	-	16.4783	Up	0.40166	0.396141	0.622966	GO:0044464//cell part	GO:0004871//signal transducer activity;GO:0001071//nucleic acid binding transcription factor activity;GO:0003677//DNA binding	GO:0080090//regulation of primary metabolic process;GO:0023060;GO:0031323//regulation of cellular metabolic process;GO:0010468//regulation of gene expression;GO:0006351//transcription, DNA-dependent	-
ref|NC_012947.1|:c818699-817992	ECBD_0795	708	deoxyribonuclease I	0.0001	9.07823	K01150	16.4701	Up	0.268884	0.570435	0.479541	-	GO:0016888//endodeoxyribonuclease activity, producing 5'-phosphomonoesters	-	K01150	deoxyribonuclease I [EC:3.1.21.1]
ref|NC_012947.1|:3967749-3967925	ECBD_3795	177	hypothetical protein	0.0001	9.07823	-	16.4701	Up	0.896282	0.0475553	0.941934	-	-	-	-
ref|NC_012947.1|:4114623-4115687	ECBD_3931	1065	phosphonate metabolism	0.0001	9.05265	K06164	16.4661	Up	0.120498	0.919019	0.294155	-	GO:0003824//catalytic activity	GO:0015711//organic anion transport	K06164	PhnI protein
ref|NC_012947.1|:2724735-2725808	ECBD_2602	1074	4Fe-4S ferredoxin iron-sulfur binding domain protein	0.0001	8.97679	K02574	16.4539	Up	0.120498	0.919019	0.296206	-	GO:0051540	-	K02574	ferredoxin-type protein NapH
ref|NC_012947.1|:c1007151-1005874	ECBD_0955	1278	major facilitator superfamily MFS_1	0.0001	8.80119	K03535	16.4254	Up	0.0806654	1.09331	0.222073	-	-	GO:0006810//transport	K03535	MFS transporter, ACS family, glucarate transporter
ref|NC_012947.1|:1958517-1958699	ECBD_1848	183	hypothetical protein	0.0001	8.78058	K07491	16.422	Up	0.896282	0.0475553	0.954869	-	GO:0003676//nucleic acid binding;GO:0003824//catalytic activity	GO:0006310//DNA recombination	K07491	putative transposase
ref|NC_012947.1|:1711913-1712461	ECBD_1601	549	colanic acid biosynthesis acetyltransferase WcaF	0.0001	8.78058	K03818	16.422	Up	0.40166	0.396141	0.62222	-	GO:0003824//catalytic activity	-	K03818	putative colanic acid biosynthesis acetyltransferase WcaF [EC:2.3.1.-]
ref|NC_012947.1|:c2002588-2002040	ECBD_1891	549	carboxymuconolactone decarboxylase	0.0001	8.78058	K01607	16.422	Up	0.40166	0.396141	0.621228	-	GO:0016209//antioxidant activity	-	K01607	4-carboxymuconolactone decarboxylase [EC:4.1.1.44];K07486		transposase
ref|NC_012947.1|:2405153-2405335	ECBD_2290	183	hypothetical protein	0.0001	8.78058	-	16.422	Up	0.896282	0.0475553	0.945777	-	-	-	-
ref|NC_012947.1|:457236-458705	ECBD_0428	1470	peptidoglycan-binding protein	0.0001	8.74474	K02450	16.4161	Up	0.054	1.26761	0.175285	-	-	-	K02450	general secretion pathway protein A
ref|NC_012947.1|:c3285657-3285289	ECBD_3158	369	hypothetical protein	0.0001	8.70919	-	16.4103	Up	0.6	0.221849	0.7758	-	-	-	-
ref|NC_012947.1|:3624676-3625416	ECBD_3479	741	chaperone protein EcpD	0.0001	8.67393	K07346	16.4044	Up	0.268884	0.570435	0.488296	GO:0030313	GO:0005488//binding	GO:0045229//external encapsulating structure organization	K07346	fimbrial chaperone protein;K07357		type 1 fimbriae regulatory protein FimB
ref|NC_012947.1|:c2186962-2186774	ECBD_2071	189	DicB family protein	0.0001	8.50183	-	16.3755	Up	0.896282	0.0475553	0.9427	-	-	GO:0009987//cellular process	-
ref|NC_012947.1|:c2999038-2998466	ECBD_2856	573	lambda tail assembly I	0.0001	8.41281	-	16.3603	Up	0.40166	0.396141	0.617534	-	-	-	-
ref|NC_012947.1|:c2817031-2816267	ECBD_2686	765	peptidase M48 Ste24p	0.0001	8.40181	K07387	16.3584	Up	0.268884	0.570435	0.487612	GO:0031224//intrinsic to membrane	GO:0004175//endopeptidase activity;GO:0043169//cation binding	GO:0019538//protein metabolic process;GO:0050896//response to stimulus	K07387	putative metalloprotease [EC:3.4.24.-]
ref|NC_012947.1|:3937529-3938293	ECBD_3770	765	gluconate 5-dehydrogenase	0.0001	8.40181	K00046	16.3584	Up	0.268884	0.570435	0.481756	GO:0044424//intracellular part	GO:0008875	GO:0019520	K00046	gluconate 5-dehydrogenase [EC:1.1.1.69]
ref|NC_012947.1|:c2060867-2059716	ECBD_1951	1152	acyl-CoA dehydrogenase	0.0001	8.36899	K08297	16.3528	Up	0.120498	0.919019	0.29434	-	GO:0030554//adenyl nucleotide binding;GO:0003995//acyl-CoA dehydrogenase activity	GO:0008152//metabolic process	K08297	crotonobetainyl-CoA dehydrogenase [EC:1.3.99.-]
ref|NC_012947.1|:2189533-2190498	ECBD_2078	966	phage O protein family	0.0001	8.31701	-	16.3438	Up	0.18	0.744727	0.383638	-	-	-	-
ref|NC_012947.1|:c4518275-4517310	rbsC	966		0.0001	8.31701	K10440	16.3438	Up	0.18	0.744727	0.383006	GO:0016020//membrane	GO:0003824//catalytic activity;GO:0005215//transporter activity	GO:0006810//transport	K10440	ribose transport system permease protein
ref|NC_012947.1|:c1072201-1071422	ECBD_1020	780	sorbitol-6-phosphate dehydrogenase	0.0001	8.24024	K00068	16.3304	Up	0.268884	0.570435	0.485795	-	GO:0016616//oxidoreductase activity, acting on the CH-OH group of donors, NAD or NADP as acceptor	GO:0008152//metabolic process	K00068	sorbitol-6-phosphate 2-dehydrogenase [EC:1.1.1.140]
ref|NC_012947.1|:1194732-1195715	ECBD_1136	984	periplasmic binding protein/LacI transcriptional regulator	0.0001	8.16487	K02058	16.3171	Up	0.18	0.744727	0.385544	-	-	GO:0006810//transport	K02058	simple sugar transport system substrate-binding protein
ref|NC_012947.1|:c1268500-1266920	ECBD_1202	1581	hydrogenase 4 subunit F	0.0001	8.13078	K12141	16.3111	Up	0.054	1.26761	0.175874	GO:0031224//intrinsic to membrane	GO:0050136//NADH dehydrogenase (quinone) activity	GO:0022904//respiratory electron transport chain	K12141	hydrogenase-4 component F [EC:1.-.-.-]
ref|NC_012947.1|:3629281-3629877	ECBD_3483	597	fimbrial protein	0.0001	8.0746	-	16.3011	Up	0.40166	0.396141	0.617045	GO:0042995//cell projection	-	GO:0009987//cellular process	-
ref|NC_012947.1|:c2124997-2124797	ECBD_2010	201	hypothetical protein	0.0001	7.99426	-	16.2867	Up	0.896282	0.0475553	0.948616	-	-	-	-
ref|NC_012947.1|:392406-392810	ECBD_0355	405	hypothetical protein	0.0001	7.93504	K12291	16.276	Up	0.6	0.221849	0.759843	-	-	-	K12291	pilus assembly protein HofP
ref|NC_012947.1|:1723649-1724869	ECBD_1611	1221	glycosyl transferase group 1	0.0001	7.89605	K01043	16.2688	Up	0.120498	0.919019	0.297336	-	GO:0003824//catalytic activity	GO:0008152//metabolic process	K01043	[EC:2.-.-.-]
ref|NC_012947.1|:938468-938875	ECBD_0901	408	hypothetical protein	0.0001	7.8767	-	16.2653	Up	0.6	0.221849	0.767106	-	-	-	-
ref|NC_012947.1|:2901405-2902430	ECBD_2765	1026	phage portal protein, PBSX family	0.0001	7.83063	-	16.2568	Up	0.18	0.744727	0.38406	-	-	-	-
ref|NC_012947.1|:c1832034-1831624	fliS	411		0.0001	7.8192	K02422	16.2547	Up	0.6	0.221849	0.759595	GO:0019861//flagellum	-	GO:0030031//cell projection assembly	K02422	flagellar protein FliS
ref|NC_012947.1|:c1798381-1797968	ECBD_1677	414	hydroxyisourate hydrolase	0.0001	7.76254	K07127	16.2442	Up	0.6	0.221849	0.762832	GO:0044464//cell part	GO:0016812//hydrolase activity, acting on carbon-nitrogen (but not peptide) bonds, in cyclic amides	GO:0009112;GO:0051234//establishment of localization	K07127	5-hydroxyisourate hydrolase [EC:3.5.2.17]
ref|NC_012947.1|:c2648797-2648381	flgB	417		0.0001	7.7067	K02387	16.2338	Up	0.6	0.221849	0.773994	GO:0044461	GO:0017111//nucleoside-triphosphatase activity	GO:0048870//cell motility	K02387	flagellar basal-body rod protein FlgB
ref|NC_012947.1|:2677691-2678107	ECBD_2561	417	curli assembly protein CsgF	0.0001	7.7067	K04338	16.2338	Up	0.6	0.221849	0.764837	-	-	-	K04338	curli production assembly	transport component CsgF
ref|NC_012947.1|:1305077-1305913	ECBD_1236	837	ethanolamine utilization protein EutJ family protein	0.0001	7.67907	K04024	16.2286	Up	0.268884	0.570435	0.480424	-	GO:0032559	GO:0032989	K04024	ethanolamine utilization protein EutJ
ref|NC_012947.1|:1550572-1550781	ECBD_1462	210	Heme exporter protein D (CcmD)	0.0001	7.65165	K02196	16.2235	Up	0.896282	0.0475553	0.950172	GO:0009898//internal side of plasma membrane	-	GO:0043623//cellular protein complex assembly;GO:0051181//cofactor transport	K02196	heme exporter protein D
ref|NC_012947.1|:c3527626-3526991	ECBD_3391	636	hypothetical protein	0.0001	7.57946	K02557	16.2098	Up	0.40166	0.396141	0.61729	GO:0042995//cell projection;GO:0019867//outer membrane	-	-	K02557	chemotaxis protein MotB
ref|NC_012947.1|:c2431784-2430504	ECBD_2316	1281	FAD dependent oxidoreductase	0.0001	7.52621	K09471	16.1996	Up	0.120498	0.919019	0.294897	-	GO:0003824//catalytic activity	GO:0008152//metabolic process	K09471	gamma-glutamylputrescine oxidase [EC:1.4.3.-]
ref|NC_012947.1|:1239610-1239825	ECBD_1176	216	hypothetical protein	0.0001	7.4391	K01932	16.1828	Up	0.896282	0.0475553	0.943212	-	-	-	K01932	[EC:6.3.2.-]
ref|NC_012947.1|:c4485884-4485666	ECBD_4256	219	hypothetical protein	0.0001	7.3372	-	16.1629	Up	0.896282	0.0475553	0.955131	-	-	-	-
ref|NC_012947.1|:c2549077-2548637	ECBD_2426	441	hypothetical protein	0.0001	7.28728	-	16.1531	Up	0.6	0.221849	0.764084	-	-	-	-
ref|NC_012947.1|:2749523-2750185	ECBD_2630	663	hypothetical protein	0.0001	7.2708	K09909	16.1498	Up	0.40166	0.396141	0.62098	-	-	-	K09909	hypothetical protein
ref|NC_012947.1|:499183-499845	ECBD_0481	663	DNA-binding transcriptional regulator EnvR	0.0001	7.2708	K03577	16.1498	Up	0.40166	0.396141	0.619499	-	GO:0003676//nucleic acid binding;GO:0001071//nucleic acid binding transcription factor activity;GO:0016564//transcription repressor activity	GO:0010468//regulation of gene expression;GO:0006351//transcription, DNA-dependent	K03577	TetR	AcrR family transcriptional regulator, acrAB operon repressor
ref|NC_012947.1|:c3475978-3474431	ECBD_3337	1548	FdrA family protein	0.0001	7.2661	K02381	16.1489	Up	0.0806654	1.09331	0.221916	-	-	-	K02381	FdrA protein
ref|NC_012947.1|:3462791-3463237	ECBD_3325	447	hypothetical protein	0.0001	7.18947	-	16.1336	Up	0.6	0.221849	0.767865	-	-	-	-
ref|NC_012947.1|:c2414068-2413163	ECBD_2298	906	hypothetical protein	0.0001	7.09424	K14053	16.1144	Up	0.268884	0.570435	0.483095	GO:0031224//intrinsic to membrane;GO:0019867//outer membrane	-	GO:0051234//establishment of localization	K14053	outer membrane protein G
ref|NC_012947.1|:2369930-2371063	ECBD_2247	1134	porin Gram-negative type	0.0001	7.08486	K14062	16.1125	Up	0.18	0.744727	0.384271	GO:0016021//integral to membrane;GO:0019867//outer membrane	GO:0022829//wide pore channel activity	GO:0006810//transport	K14062	outer membrane protein N
ref|NC_012947.1|:647856-649220	ECBD_0628	1365	L-serine dehydratase	0.0001	7.06306	K01752	16.108	Up	0.120498	0.919019	0.29677	-	GO:0016833//oxo-acid-lyase activity;GO:0051536//iron-sulfur cluster binding;GO:0016841//ammonia-lyase activity	GO:0006006//glucose metabolic process	K01752	L-serine dehydratase [EC:4.3.1.17]
ref|NC_012947.1|:69466-70848	ECBD_0067	1383	transporter	0.0001	6.97113	K03292	16.0891	Up	0.120498	0.919019	0.295831	GO:0044464//cell part	-	GO:0030001//metal ion transport	K03292	glycoside	pentoside	hexuronide:cation symporter, GPH family
ref|NC_012947.1|:849435-849665	ECBD_0823	231	hypothetical protein	0.0001	6.95604	-	16.086	Up	0.896282	0.0475553	0.951993	-	GO:0003676//nucleic acid binding;GO:0001071//nucleic acid binding transcription factor activity	GO:0010468//regulation of gene expression;GO:0006351//transcription, DNA-dependent	-
ref|NC_012947.1|:c65998-65768	ECBD_0064	231	hypothetical protein	0.0001	6.95604	-	16.086	Up	0.896282	0.0475553	0.949653	-	-	-	-
ref|NC_012947.1|:c3016446-3015985	ECBD_2879	462	lysis protein	0.0001	6.95604	K01423	16.086	Up	0.6	0.221849	0.766096	-	GO:0016791//phosphatase activity	GO:0008219//cell death	K01423	[EC:3.4.-.-]
ref|NC_012947.1|:2282642-2284030	ECBD_2169	1389	nitrite transporter	0.0001	6.94102	K02575	16.0829	Up	0.120498	0.919019	0.293785	GO:0031224//intrinsic to membrane	GO:0015291//secondary active transmembrane transporter activity;GO:0015103//inorganic anion transmembrane transporter activity	GO:0015698//inorganic anion transport;GO:0042126//nitrate metabolic process	K02575	MFS transporter, NNP family, nitrate	nitrite transporter
ref|NC_012947.1|:3281018-3281944	ECBD_3153	927	AllS family transcriptional regulator	0.0001	6.93353	K10972	16.0813	Up	0.268884	0.570435	0.484441	-	GO:0030528//transcription regulator activity;GO:0003677//DNA binding;GO:0001071//nucleic acid binding transcription factor activity	GO:0032583//regulation of gene-specific transcription	K10972	LysR family transcriptional regulator, transcriptional activator of the allD operon
ref|NC_012947.1|:1300412-1301113	ECBD_1230	702	ethanolamine utilisation EutQ family protein	0.0001	6.86686	K04030	16.0674	Up	0.40166	0.396141	0.620733	-	-	-	K04030	ethanolamine utilization protein EutQ
ref|NC_012947.1|:c2057662-2056724	ECBD_1948	939	electron transfer flavoprotein subunit YdiR	0.0001	6.84493	K03522	16.0627	Up	0.268884	0.570435	0.482201	-	GO:0030554//adenyl nucleotide binding	-	K03522	electron transfer flavoprotein alpha subunit
ref|NC_012947.1|:1585664-1586605	ECBD_1492	942	hypothetical protein	0.0001	6.82313	K00852	16.0581	Up	0.268884	0.570435	0.483991	-	GO:0016772//transferase activity, transferring phosphorus-containing groups	-	K00852	ribokinase [EC:2.7.1.15]
ref|NC_012947.1|:c2644263-2643556	flgH	708		0.0001	6.80867	K02393	16.0551	Up	0.40166	0.396141	0.623715	GO:0019867//outer membrane;GO:0009426//bacterial-type flagellum basal body, distal rod	GO:0016776//phosphotransferase activity, phosphate group as acceptor;GO:0017111//nucleoside-triphosphatase activity	GO:0048870//cell motility	K02393	flagellar L-ring protein precursor FlgH
ref|NC_012947.1|:c3818294-3818058	ECBD_3651	237	hypothetical protein	0.0001	6.77994	-	16.049	Up	0.896282	0.0475553	0.943724	-	-	-	-
ref|NC_012947.1|:1716282-1717718	ECBD_1606	1437	mannose-1-phosphate guanylyltransferase/mannose-6-phosphate isomerase	0.0001	6.70917	K00971	16.0338	Up	0.120498	0.919019	0.298666	-	GO:0008905;GO:0032561	GO:0005975//carbohydrate metabolic process;GO:0008610//lipid biosynthetic process	K00971	mannose-1-phosphate guanylyltransferase [EC:2.7.7.22]
ref|NC_012947.1|:c1067461-1066022	ECBD_1015	1440	anaerobic nitric oxide reductase flavorubredoxin	0.0001	6.69519	K12264	16.0308	Up	0.120498	0.919019	0.296582	GO:0044424//intracellular part	GO:0003824//catalytic activity;GO:0000166//nucleotide binding;GO:0043169//cation binding	GO:0051234//establishment of localization;GO:0006091//generation of precursor metabolites and energy	K12264	anaerobic nitric oxide reductase flavorubredoxin
ref|NC_012947.1|:832864-833829	ECBD_0808	966	fructose-1,6-bisphosphatase II-like protein	0.0001	6.65361	K02446	16.0218	Up	0.268884	0.570435	0.481533	-	GO:0019203//carbohydrate phosphatase activity	GO:0019400	K02446	fructose-1,6-bisphosphatase II [EC:3.1.3.11]
ref|NC_012947.1|:1549838-1550575	ECBD_1461	738	cytochrome C assembly protein	0.0001	6.5319	K02195	15.9952	Up	0.40166	0.396141	0.625467	GO:0031224//intrinsic to membrane	GO:0051184;GO:0048037//cofactor binding	GO:0043623//cellular protein complex assembly;GO:0051181//cofactor transport	K02195	heme exporter protein C
ref|NC_012947.1|:3705437-3706420	tbpA	984		0.0001	6.5319	K02064	15.9952	Up	0.268884	0.570435	0.485568	GO:0030313	GO:0015405;GO:0032559	GO:0051234//establishment of localization	K02064	thiamine transport system substrate-binding protein
ref|NC_012947.1|:c450646-449663	ECBD_0419	984	general secretion pathway protein K	0.0001	6.5319	K02460	15.9952	Up	0.268884	0.570435	0.479982	-	-	-	K02460	general secretion pathway protein K
ref|NC_012947.1|:c164626-163640	ECBD_0155	987	TRAP dicarboxylate transporter DctP subunit	0.0001	6.51204	K11688	15.9908	Up	0.268884	0.570435	0.48784	GO:0030313	GO:0004871//signal transducer activity	GO:0051234//establishment of localization	K11688	C4-dicarboxylate-binding protein DctP
ref|NC_012947.1|:c3369960-3368965	ECBD_3233	996	Sel1 domain protein repeat-containing protein	0.0001	6.4532	K07126	15.9777	Up	0.268884	0.570435	0.485117	-	-	-	K07126
ref|NC_012947.1|:c3884909-3884406	ECBD_3716	504	fimbrial protein	0.0001	6.37637	K07349	15.9604	Up	0.6	0.221849	0.772966	GO:0042995//cell projection	-	GO:0009987//cellular process	K07349	minor fimbrial subunit
ref|NC_012947.1|:c2279302-2276255	ECBD_2165	3048	formate dehydrogenase, subunit alpha	0.0001	6.32617	K08348	15.949	Up	0.0108448	1.96478	0.0536571	GO:0044424//intracellular part	GO:0016661;GO:0046914//transition metal ion binding;GO:0051540;GO:0016620//oxidoreductase activity, acting on the aldehyde or oxo group of donors, NAD or NADP as acceptor	GO:0015980//energy derivation by oxidation of organic compounds	K08348	formate dehydrogenase-N, alpha subunit [EC:1.2.1.2]
ref|NC_012947.1|:c2058446-2057682	ECBD_1949	765	electron transfer flavoprotein YdiQ	0.0001	6.30136	K03521	15.9434	Up	0.40166	0.396141	0.621972	-	-	GO:0006091//generation of precursor metabolites and energy	K03521	electron transfer flavoprotein beta subunit
ref|NC_012947.1|:4008017-4009294	ECBD_3830	1278	major facilitator superfamily MFS_1	0.0001	6.28657	K08191	15.94	Up	0.18	0.744727	0.38175	GO:0031224//intrinsic to membrane	-	GO:0006810//transport	K08191	MFS transporter, ACS family, hexuronate transporter
ref|NC_012947.1|:4004314-4005855	ECBD_3828	1542	coenzyme A transferase	0.0001	6.25232	K01026	15.9321	Up	0.120498	0.919019	0.297147	GO:0043231//intracellular membrane-bounded organelle	GO:0016782//transferase activity, transferring sulfur-containing groups	GO:0044248//cellular catabolic process	K01026	propionate CoA-transferase [EC:2.8.3.1]
ref|NC_012947.1|:c1035700-1034924	ECBD_0985	777	hypothetical protein	0.0001	6.20404	K01816	15.9209	Up	0.40166	0.396141	0.618515	-	GO:0016861//intramolecular oxidoreductase activity, interconverting aldoses and ketoses;GO:0004518//nuclease activity;GO:0043169//cation binding	-	K01816	hydroxypyruvate isomerase [EC:5.3.1.22]
ref|NC_012947.1|:1871511-1873589	ECBD_1760	2079	flagellar FlhE family protein	0.0001	6.18315	K02400	15.9161	Up	0.054	1.26761	0.175139	GO:0042995//cell projection;GO:0031224//intrinsic to membrane	-	GO:0015031//protein transport	K02400	flagellar biosynthesis protein FlhA
ref|NC_012947.1|:2189031-2189552	ECBD_2077	522	hypothetical protein	0.0001	6.1565	-	15.9098	Up	0.6	0.221849	0.76534	-	-	-	-
ref|NC_012947.1|:c619828-619037	ECBD_0600	792	PTS system N-acetylgalactosamine-specific transporter subunit IID	0.0001	6.08654	K10986	15.8933	Up	0.40166	0.396141	0.618024	GO:0031224//intrinsic to membrane	GO:0015144//carbohydrate transmembrane transporter activity;GO:0003824//catalytic activity	GO:0008643//carbohydrate transport	K10986	PTS system, galactosamine-specific IID component
ref|NC_012947.1|:c1814721-1814452	fliQ	270		0.0001	5.95128	K02420	15.8609	Up	0.896282	0.0475553	0.947582	GO:0019861//flagellum;GO:0016020//membrane	-	-	K02420	flagellar biosynthetic protein FliQ
ref|NC_012947.1|:c2774407-2773865	ECBD_2653	543	fimbrial protein	0.0001	5.9184	K07345	15.8529	Up	0.6	0.221849	0.781269	GO:0042995//cell projection	-	GO:0009987//cellular process	K07345	major type 1 subunit fimbrin (pilin)
ref|NC_012947.1|:c720953-720402	ECBD_0696	552	fimbrial protein	0.0001	5.82191	K07345	15.8292	Up	0.6	0.221849	0.761086	GO:0042995//cell projection	-	GO:0009987//cellular process	K07345	major type 1 subunit fimbrin (pilin)
ref|NC_012947.1|:c3926929-3925811	ECBD_3762	1119	oxidoreductase domain protein	0.0001	5.74386	K00540	15.8097	Up	0.268884	0.570435	0.484216	-	GO:0016853//isomerase activity	GO:0008152//metabolic process	K00540	[EC:1.-.-.-]
ref|NC_012947.1|:1712488-1713609	ECBD_1602	1122	GDP-mannose 4,6-dehydratase	0.0001	5.72851	K01711	15.8059	Up	0.268884	0.570435	0.486929	GO:0044464//cell part	GO:0048037//cofactor binding;GO:0016836//hydro-lyase activity	GO:0006013//mannose metabolic process;GO:0008610//lipid biosynthetic process	K01711	GDPmannose 4,6-dehydratase [EC:4.2.1.47]
ref|NC_012947.1|:c4143573-4141891	ECBD_3958	1683	heme lyase subunit NrfE	0.0001	5.72851	K04016	15.8059	Up	0.120498	0.919019	0.295084	-	-	GO:0043623//cellular protein complex assembly	K04016	formate-dependent nitrite reductase, possible assembly protein
ref|NC_012947.1|:c4174779-4174495	ECBD_3986	285	hypothetical protein	0.0001	5.63806	-	15.7829	Up	0.896282	0.0475553	0.953559	-	-	-	-
ref|NC_012947.1|:3628068-3628637	ECBD_3481	570	fimbrial-like adhesin exported protein	0.0001	5.63806	-	15.7829	Up	0.6	0.221849	0.772709	GO:0042995//cell projection	-	GO:0009987//cellular process	-
ref|NC_012947.1|:c3734063-3733776	ECBD_3571	288	ferredoxin	0.0001	5.57933	K03855	15.7678	Up	0.896282	0.0475553	0.954607	-	GO:0046914//transition metal ion binding;GO:0051536//iron-sulfur cluster binding	GO:0051234//establishment of localization;GO:0006091//generation of precursor metabolites and energy	K03855	ferredoxin like protein
ref|NC_012947.1|:1546580-1547443	napH	864		0.0001	5.57933	K02574	15.7678	Up	0.40166	0.396141	0.624715	-	GO:0016661;GO:0046914//transition metal ion binding;GO:0051540	GO:0008152//metabolic process	K02574	ferredoxin-type protein NapH
ref|NC_012947.1|:2779784-2780359	ECBD_2658	576	NAD(P)H-dependent FMN reductase	0.0001	5.57933	K00299	15.7678	Up	0.6	0.221849	0.774509	-	GO:0016646//oxidoreductase activity, acting on the CH-NH group of donors, NAD or NADP as acceptor	GO:0008152//metabolic process	K00299	FMN reductase [EC:1.5.1.29]
ref|NC_012947.1|:4554429-4555598	ECBD_4313	1170	glycoside hydrolase family 13 domain protein	0.0001	5.49349	K07214	15.7454	Up	0.268884	0.570435	0.47932	-	GO:0004553//hydrolase activity, hydrolyzing O-glycosyl compounds	GO:0000272//polysaccharide catabolic process	K07214	enterochelin esterase and related enzymes
ref|NC_012947.1|:3494437-3495030	ECBD_3356	594	hypothetical protein	0.0001	5.41026	-	15.7234	Up	0.6	0.221849	0.779176	-	-	-	-
ref|NC_012947.1|:c3891157-3890561	ECBD_3722	597	tyrosine recombinase	0.0001	5.38307	K07358	15.7161	Up	0.6	0.221849	0.770152	GO:0042995//cell projection	GO:0003676//nucleic acid binding	GO:0006259//DNA metabolic process;GO:0010468//regulation of gene expression	K07358	type 1 fimbriae regulatory protein FimE
ref|NC_012947.1|:239790-240392	ECBD_0219	603	LuxR family transcriptional regulator	0.0001	5.32951	K02479	15.7017	Up	0.6	0.221849	0.776836	GO:0044464//cell part	GO:0034062//RNA polymerase activity;GO:0004871//signal transducer activity;GO:0003677//DNA binding;GO:0001071//nucleic acid binding transcription factor activity	GO:0010468//regulation of gene expression;GO:0006351//transcription, DNA-dependent;GO:0023060	K02479	two-component system, NarL family, response regulator;K07684		two-component system, NarL family, nitrate	nitrite response regulator NarL
ref|NC_012947.1|:c1467014-1465806	ECBD_1389	1209	deubiquitinase	0.0001	5.31628	-	15.6981	Up	0.268884	0.570435	0.482647	-	GO:0070011	GO:0070646	-
ref|NC_012947.1|:2395441-2396967	abgT	1527		0.0001	5.26145	K12942	15.6832	Up	0.18	0.744727	0.380709	-	-	-	K12942	aminobenzoyl-glutamate transport protein
ref|NC_012947.1|:1050088-1050699	ECBD_1001	612	4Fe-4S ferredoxin iron-sulfur binding domain protein	0.0001	5.25113	K00540	15.6803	Up	0.6	0.221849	0.781794	-	GO:0016699;GO:0051536//iron-sulfur cluster binding;GO:0043169//cation binding	GO:0051234//establishment of localization;GO:0006091//generation of precursor metabolites and energy	K00540	[EC:1.-.-.-];K12136		hydrogenase-4 component A [EC:1.-.-.-]
ref|NC_012947.1|:403612-404838	ECBD_0367	1227	mutase	0.0001	5.23829	K01839	15.6768	Up	0.268884	0.570435	0.480646	GO:0044424//intracellular part	GO:0046872//metal ion binding;GO:0016868//intramolecular transferase activity, phosphotransferases	GO:0044249//cellular biosynthetic process;GO:0006753	K01839	phosphopentomutase [EC:5.4.2.7]
ref|NC_012947.1|:c1274214-1273597	ECBD_1208	618	4Fe-4S ferredoxin iron-sulfur binding domain protein	0.0001	5.20015	K12136	15.6663	Up	0.6	0.221849	0.782319	-	GO:0051536//iron-sulfur cluster binding;GO:0043169//cation binding;GO:0003824//catalytic activity	GO:0008152//metabolic process	K12136	hydrogenase-4 component A [EC:1.-.-.-]
ref|NC_012947.1|:551254-552183	ECBD_0531	930	hypothetical protein	0.0001	5.18337	K07139	15.6616	Up	0.40166	0.396141	0.623465	-	GO:0051540	-	K07139
ref|NC_012947.1|:c1813369-1812746	ECBD_1694	624	LuxR family transcriptional regulator	0.0001	5.15015	K07781	15.6523	Up	0.6	0.221849	0.77996	GO:0044464//cell part	GO:0004871//signal transducer activity;GO:0003677//DNA binding;GO:0001071//nucleic acid binding transcription factor activity	GO:0010468//regulation of gene expression;GO:0006351//transcription, DNA-dependent;GO:0023060	K07781	LuxR family transcriptional regulator, capsular biosynthesis positive transcription factor
ref|NC_012947.1|:1824323-1824637	fliE	315		0.0001	5.1011	K02408	15.6385	Up	0.896282	0.0475553	0.946808	GO:0044461	GO:0017111//nucleoside-triphosphatase activity	GO:0048870//cell motility	K02408	flagellar hook-basal body complex protein FliE
ref|NC_012947.1|:20394-22010	ECBD_0021	1617	glycoside hydrolase family 4	0.0001	4.9686	K02749	15.6006	Up	0.18	0.744727	0.381125	GO:0031224//intrinsic to membrane	GO:0005402;GO:0015144//carbohydrate transmembrane transporter activity;GO:0016772//transferase activity, transferring phosphorus-containing groups	GO:0008643//carbohydrate transport	K02749	PTS system, arbutin-like IIB component [EC:2.7.1.69];K02750		PTS system, arbutin-like IIC component
ref|NC_012947.1|:c4013767-4013117	ulaD	651		0.0001	4.93655	K03078	15.5912	Up	0.6	0.221849	0.760837	-	GO:0046872//metal ion binding;GO:0016831//carboxy-lyase activity	GO:0019852//L-ascorbic acid metabolic process;GO:0019856//pyrimidine base biosynthetic process	K03078	3-dehydro-L-gulonate-6-phosphate decarboxylase [EC:4.1.1.85]
ref|NC_012947.1|:c162143-161481	sgbH	663		0.0001	4.8472	K03081	15.5649	Up	0.6	0.221849	0.768372	-	GO:0016831//carboxy-lyase activity	GO:0019856//pyrimidine base biosynthetic process	K03081	3-dehydro-L-gulonate-6-phosphate decarboxylase [EC:4.1.1.85]
ref|NC_012947.1|:c2934824-2934162	ECBD_2798	663	fructose-6-phosphate aldolase	0.0001	4.8472	K08313	15.5649	Up	0.6	0.221849	0.761833	GO:0044424//intracellular part	GO:0016830//carbon-carbon lyase activity;GO:0016744	GO:0006007//glucose catabolic process	K08313	fructose-6-phosphate aldolase 1 [EC:4.1.2.-]
ref|NC_012947.1|:c4145253-4144582	ECBD_3960	672	cytochrome C nitrite reductase, Fe-S protein	0.0001	4.78228	K04014	15.5454	Up	0.6	0.221849	0.764335	-	GO:0016662;GO:0051536//iron-sulfur cluster binding;GO:0043169//cation binding	GO:0051234//establishment of localization;GO:0006091//generation of precursor metabolites and energy	K04014	formate-dependent nitrite reductase, Fe-S protein
ref|NC_012947.1|:3095475-3097523	ECBD_2963	2049	potassium-transporting ATPase B	0.0001	4.70526	K01547	15.522	Up	0.120498	0.919019	0.297905	GO:0031224//intrinsic to membrane	GO:0046872//metal ion binding;GO:0015662//ATPase activity, coupled to transmembrane movement of ions, phosphorylative mechanism;GO:0032559	GO:0009206;GO:0030001//metal ion transport	K01547	K+-transporting ATPase ATPase B chain [EC:3.6.3.12]
ref|NC_012947.1|:4132208-4134259	ECBD_3950	2052	multidrug efflux system protein MdtO	0.0001	4.69838	-	15.5199	Up	0.120498	0.919019	0.296958	GO:0031224//intrinsic to membrane	-	GO:0051234//establishment of localization;GO:0042221//response to chemical stimulus	-
ref|NC_012947.1|:c4286787-4286446	ECBD_4071	342	fructose-like phosphotransferase EIIB subunit 3	0.0001	4.69838	K11202	15.5199	Up	0.896282	0.0475553	0.940914	GO:0044464//cell part	GO:0015144//carbohydrate transmembrane transporter activity;GO:0005402;GO:0003824//catalytic activity	GO:0008643//carbohydrate transport	K11202	PTS system, fructose-specific IIB-like component [EC:2.7.1.69]
ref|NC_012947.1|:c1820783-1819410	fliI	1374		0.0001	4.67786	K02412	15.5136	Up	0.268884	0.570435	0.481978	GO:0042995//cell projection;GO:0044424//intracellular part;GO:0016469//proton-transporting two-sector ATPase complex	GO:0017111//nucleoside-triphosphatase activity;GO:0022857//transmembrane transporter activity;GO:0032559	GO:0009306//protein secretion;GO:0006754//ATP biosynthetic process;GO:0030031//cell projection assembly	K02412	flagellum-specific ATP synthase [EC:3.6.3.14]
ref|NC_012947.1|:3936474-3937505	ECBD_3769	1032	L-idonate 5-dehydrogenase	0.0001	4.67106	K00098	15.5115	Up	0.40166	0.396141	0.624465	-	GO:0046914//transition metal ion binding;GO:0016616//oxidoreductase activity, acting on the CH-OH group of donors, NAD or NADP as acceptor	GO:0019523	K00098	L-idonate 5-dehydrogenase [EC:1.1.1.264]
ref|NC_012947.1|:4371479-4372171	ompL	693		0.0001	4.63736	-	15.501	Up	0.6	0.221849	0.770918	GO:0016021//integral to membrane;GO:0019867//outer membrane	GO:0022829//wide pore channel activity	GO:0006810//transport	-
ref|NC_012947.1|:4126808-4127503	ECBD_3945	696	allulose-6-phosphate 3-epimerase	0.0001	4.61737	K01795	15.4948	Up	0.6	0.221849	0.770662	-	GO:0016857//racemase and epimerase activity, acting on carbohydrates and derivatives	GO:0044238//primary metabolic process	K01795	[EC:5.1.3.-]
ref|NC_012947.1|:c160634-159939	sgbE	696		0.0001	4.61737	K03080	15.4948	Up	0.6	0.221849	0.765844	-	GO:0046914//transition metal ion binding;GO:0016857//racemase and epimerase activity, acting on carbohydrates and derivatives	GO:0019568//arabinose catabolic process	K03080	L-ribulose-5-phosphate 4-epimerase [EC:5.1.3.4]
ref|NC_012947.1|:2197640-2198344	ECBD_2092	705	hypothetical protein	0.0001	4.55843	-	15.4762	Up	0.6	0.221849	0.777355	-	-	-	-
ref|NC_012947.1|:c3540352-3539999	ECBD_3405	354	hypothetical protein	0.0001	4.53911	-	15.4701	Up	0.896282	0.0475553	0.952514	-	-	-	-
ref|NC_012947.1|:3772368-3773081	ECBD_3607	714	hypothetical protein	0.0001	4.50097	-	15.4579	Up	0.6	0.221849	0.782056	-	-	GO:0050896//response to stimulus	-
ref|NC_012947.1|:c51666-51310	ECBD_0053	357	transposase IS3/IS911 family protein	0.0001	4.50097	K07483	15.4579	Up	0.896282	0.0475553	0.94655	-	GO:0003676//nucleic acid binding;GO:0003824//catalytic activity	GO:0006310//DNA recombination	K07483	transposase
ref|NC_012947.1|:1008325-1009779	ECBD_0957	1455	Alkylglycerone-phosphate synthase	0.0001	4.41745	K00803	15.4309	Up	0.268884	0.570435	0.488068	-	GO:0030554//adenyl nucleotide binding;GO:0016765//transferase activity, transferring alkyl or aryl (other than methyl) groups	GO:0008152//metabolic process	K00803	alkyldihydroxyacetonephosphate synthase [EC:2.5.1.26]
ref|NC_012947.1|:4337102-4338571	rhaB	1470		0.0001	4.37237	K00848	15.4161	Up	0.268884	0.570435	0.481311	-	GO:0016773//phosphotransferase activity, alcohol group as acceptor;GO:0032559	GO:0019299	K00848	rhamnulokinase [EC:2.7.1.5]
ref|NC_012947.1|:c491322-490219	ECBD_0474	1104	polar amino acid ABC transporter permease	0.0001	4.36643	K09971	15.4142	Up	0.40166	0.396141	0.624966	GO:0031224//intrinsic to membrane	-	GO:0051234//establishment of localization	K09971	general L-amino acid transport system permease protein
ref|NC_012947.1|:3247086-3247457	ECBD_3121	372	excisionase	0.0001	4.31948	-	15.3986	Up	0.896282	0.0475553	0.951472	-	GO:0003676//nucleic acid binding	GO:0006259//DNA metabolic process	-
ref|NC_012947.1|:c1072576-1072205	ECBD_1021	372	PTS system glucitol/sorbitol-specific transporter subunit IIA	0.0001	4.31948	K02781	15.3986	Up	0.896282	0.0475553	0.951211	GO:0044424//intracellular part	GO:0015144//carbohydrate transmembrane transporter activity;GO:0016772//transferase activity, transferring phosphorus-containing groups	GO:0008643//carbohydrate transport	K02781	PTS system, glucitol	sorbitol-specific IIA component [EC:2.7.1.69]
ref|NC_012947.1|:26101-27594	ECBD_0024	1494	sulfatase	0.0001	4.30213	K01138	15.3928	Up	0.268884	0.570435	0.484891	-	GO:0016788//hydrolase activity, acting on ester bonds	-	K01138	uncharacterized sulfatase [EC:3.1.6.-]
ref|NC_012947.1|:c2646016-2645261	flgF	756		0.0001	4.25092	K02391	15.3755	Up	0.6	0.221849	0.762083	GO:0044460	GO:0017111//nucleoside-triphosphatase activity	GO:0048870//cell motility;GO:0030030//cell projection organization	K02391	flagellar basal-body rod protein FlgF
ref|NC_012947.1|:4118068-4119204	ECBD_3936	1137	ribose 1,5-bisphosphokinase	0.0001	4.2397	K06162	15.3717	Up	0.40166	0.396141	0.625719	-	GO:0016787//hydrolase activity	-	K06162	PhnM protein
ref|NC_012947.1|:232497-233264	ECBD_0214	768	EAL domain-containing protein	0.0001	4.1845	K00874	15.3528	Up	0.6	0.221849	0.777095	GO:0042995//cell projection	GO:0046914//transition metal ion binding;GO:0004175//endopeptidase activity	GO:0019538//protein metabolic process	K00874	2-dehydro-3-deoxygluconokinase [EC:2.7.1.45];K14051		cyclic di-GMP phosphodiesterase Gmr [EC:3.1.4.52]
ref|NC_012947.1|:4432923-4433312	ECBD_4206	390	hypothetical protein	0.0001	4.12012	K01457	15.3304	Up	0.896282	0.0475553	0.948875	-	GO:0003824//catalytic activity	-	K01457	allophanate hydrolase [EC:3.5.1.54]
ref|NC_012947.1|:c2720013-2718841	ECBD_2598	1173	trimethylamine-N-oxide reductase c-type cytochrome TorC	0.0001	4.10958	K03532	15.3267	Up	0.40166	0.396141	0.623216	GO:0009274//peptidoglycan-based cell wall;GO:0031224//intrinsic to membrane	GO:0005506//iron ion binding	GO:0051234//establishment of localization;GO:0006091//generation of precursor metabolites and energy	K03532	trimethylamine-N-oxide reductase (cytochrome c) 1, cytochrome c-type subunit TorC
ref|NC_012947.1|:1861237-1863201	ECBD_1750	1965	chemotaxis protein CheA	0.0001	4.08867	K03407	15.3193	Up	0.18	0.744727	0.380502	GO:0044424//intracellular part	GO:0004673//protein histidine kinase activity;GO:0004871//signal transducer activity;GO:0032559	GO:0006470//protein dephosphorylation;GO:0006468//protein phosphorylation;GO:0023060;GO:0042221//response to chemical stimulus;GO:0051234//establishment of localization	K03407	two-component system, chemotaxis family, sensor kinase CheA [EC:2.7.13.3]
ref|NC_012947.1|:c292712-291906	nikE	807		0.0001	3.98227	K02032	15.2813	Up	0.6	0.221849	0.777874	GO:0016020//membrane	GO:0046914//transition metal ion binding;GO:0032559;GO:0019829//cation-transporting ATPase activity	GO:0000041//transition metal ion transport	K02032	peptide	nickel transport system ATP-binding protein
ref|NC_012947.1|:2382421-2383230	recT	810		0.0001	3.96752	K07455	15.276	Up	0.6	0.221849	0.778134	-	GO:0003676//nucleic acid binding	GO:0044260	K07455	recombination protein RecT
ref|NC_012947.1|:1301110-1301919	ECBD_1231	810	Cob(I)yrinic acid a,c-diamide adenosyltransferase	0.0001	3.96752	K04032	15.276	Up	0.6	0.221849	0.763332	-	GO:0016765//transferase activity, transferring alkyl or aryl (other than methyl) groups;GO:0032559	GO:0009235//cobalamin metabolic process;GO:0042439//ethanolamine-containing compound metabolic process	K04032	ethanolamine utilization cobalamin adenosyltransferase [EC:2.5.1.17]
ref|NC_012947.1|:792893-793303	ECBD_0767	411	hypothetical protein	0.0001	3.9096	-	15.2547	Up	0.896282	0.0475553	0.950431	-	-	-	-
ref|NC_012947.1|:3014960-3015370	ECBD_2877	411	hypothetical protein	0.0001	3.9096	-	15.2547	Up	0.896282	0.0475553	0.948357	GO:0044423	-	-	-
ref|NC_012947.1|:4340002-4340826	ECBD_4122	825	rhamnulose-1-phosphate aldolase	0.0001	3.89538	K01629	15.2495	Up	0.6	0.221849	0.769897	GO:0044424//intracellular part	GO:0043169//cation binding;GO:0016832//aldehyde-lyase activity	GO:0019318//hexose metabolic process	K01629	rhamnulose-1-phosphate aldolase [EC:4.1.2.19]
ref|NC_012947.1|:c1263966-1263553	ECBD_1198	414	formate hydrogenlyase maturation HycH	0.0001	3.88127	K12145	15.2442	Up	0.896282	0.0475553	0.946292	-	GO:0003824//catalytic activity	-	K12145	hydrogenase-4 component J [EC:1.-.-.-]
ref|NC_012947.1|:1980333-1981169	ECBD_1871	837	ketose-bisphosphate aldolase	0.0001	3.83954	K01624	15.2286	Up	0.6	0.221849	0.769643	-	GO:0046914//transition metal ion binding;GO:0016832//aldehyde-lyase activity	GO:0006007//glucose catabolic process	K01624	fructose-bisphosphate aldolase, class II [EC:4.1.2.13]
ref|NC_012947.1|:3093779-3095452	ECBD_2962	1674	potassium-transporting ATPase A	0.0001	3.83954	K01546	15.2286	Up	0.268884	0.570435	0.481089	GO:0031224//intrinsic to membrane	GO:0032559;GO:0015662//ATPase activity, coupled to transmembrane movement of ions, phosphorylative mechanism	GO:0030001//metal ion transport	K01546	K+-transporting ATPase ATPase A chain [EC:3.6.3.12]
ref|NC_012947.1|:c49187-48342	ECBD_0048	846	hypothetical protein	0.0001	3.79869	-	15.2132	Up	0.6	0.221849	0.758605	-	-	-	-
ref|NC_012947.1|:c161488-160628	ECBD_0152	861	L-xylulose 5-phosphate 3-epimerase	0.0001	3.73251	K03082	15.1879	Up	0.6	0.221849	0.77194	-	GO:0016860//intramolecular oxidoreductase activity;GO:0016857//racemase and epimerase activity, acting on carbohydrates and derivatives	GO:0044238//primary metabolic process	K03082	hexulose-6-phosphate isomerase [EC:5.-.-.-]
ref|NC_012947.1|:3808757-3809620	ECBD_3641	864	radical SAM protein	0.0001	3.71955	K04069	15.1828	Up	0.6	0.221849	0.766601	GO:0044424//intracellular part	GO:0046914//transition metal ion binding;GO:0003824//catalytic activity;GO:0051536//iron-sulfur cluster binding	GO:0019318//hexose metabolic process	K04069	pyruvate formate lyase activating enzyme [EC:1.97.1.4]
ref|NC_012947.1|:c1001604-1000732	ECBD_0951	873	hypothetical protein	0.0001	3.68121	K06872	15.1679	Up	0.6	0.221849	0.77348	-	-	-	K06872
ref|NC_012947.1|:c2228208-2227333	ECBD_2125	876	aldolase	0.0001	3.6686	K08321	15.1629	Up	0.6	0.221849	0.768119	GO:0044424//intracellular part	GO:0016832//aldehyde-lyase activity	-	K08321	putative autoinducer-2 (AI-2) aldolase [EC:4.1.2.-]
ref|NC_012947.1|:404835-405713	ECBD_0368	879	hydrolase	0.0001	3.65608	K07048	15.158	Up	0.6	0.221849	0.763082	-	GO:0046914//transition metal ion binding;GO:0016791//phosphatase activity	GO:0008152//metabolic process	K07048	phosphotriesterase-related protein
ref|NC_012947.1|:3175045-3175923	citG	879		0.0001	3.65608	K05966	15.158	Up	0.6	0.221849	0.762582	-	GO:0016780//phosphotransferase activity, for other substituted phosphate groups;GO:0032559	GO:0006796//phosphate metabolic process	K05966	triphosphoribosyl-dephospho-CoA synthase [EC:2.7.8.25]
ref|NC_012947.1|:c4301309-4300419	metF	891		0.0001	3.60684	K00297	15.1384	Up	0.6	0.221849	0.778916	-	GO:0016209//antioxidant activity;GO:0016646//oxidoreductase activity, acting on the CH-NH group of donors, NAD or NADP as acceptor	GO:0000097//sulfur amino acid biosynthetic process	K00297	methylenetetrahydrofolate reductase (NADPH) [EC:1.5.1.20]
ref|NC_012947.1|:c24222-23329	ECBD_0022	894	AraC family transcriptional regulator	0.0001	3.59473	-	15.1336	Up	0.6	0.221849	0.768626	GO:0044424//intracellular part	GO:0003677//DNA binding;GO:0001071//nucleic acid binding transcription factor activity	GO:0010468//regulation of gene expression;GO:0006351//transcription, DNA-dependent	-
ref|NC_012947.1|:2934955-2935854	ECBD_2799	900	glycyl-radical enzyme activating protein family	0.0001	3.57077	K04069	15.1239	Up	0.6	0.221849	0.765592	GO:0044424//intracellular part	GO:0016491//oxidoreductase activity;GO:0051536//iron-sulfur cluster binding	GO:0019318//hexose metabolic process	K04069	pyruvate formate lyase activating enzyme [EC:1.97.1.4]
ref|NC_012947.1|:c1931951-1931493	ECBD_1821	459	hypothetical protein	0.0001	3.50075	-	15.0954	Up	0.896282	0.0475553	0.947324	GO:0031224//intrinsic to membrane	-	-	-
ref|NC_012947.1|:c141566-141105	ECBD_0134	462	hypothetical protein	0.0001	3.47802	K07126	15.086	Up	0.896282	0.0475553	0.941169	-	-	-	K07126
ref|NC_012947.1|:4551306-4552700	ECBD_4311	1395	glycoside hydrolase family 1	0.0001	3.45558	K01223	15.0766	Up	0.40166	0.396141	0.622717	-	GO:0043167//ion binding;GO:0008422//beta-glucosidase activity	GO:0044238//primary metabolic process	K01223	6-phospho-beta-glucosidase [EC:3.2.1.86]
ref|NC_012947.1|:3970468-3970932	nrdG	465		0.0001	3.45558	K04068	15.0766	Up	0.896282	0.0475553	0.941424	GO:0044424//intracellular part	GO:0016491//oxidoreductase activity;GO:0051536//iron-sulfur cluster binding;GO:0043169//cation binding	GO:0044237//cellular metabolic process	K04068	anaerobic ribonucleoside-triphosphate reductase activating protein [EC:1.97.1.4]
ref|NC_012947.1|:1371830-1372774	ECBD_1300	945	transporter YfdV	0.0001	3.40073	K07088	15.0536	Up	0.6	0.221849	0.772196	GO:0031224//intrinsic to membrane	GO:0004871//signal transducer activity	GO:0006810//transport	K07088
ref|NC_012947.1|:2780352-2781311	ECBD_2659	960	alkanesulfonate transporter substrate-binding subunit	0.0001	3.3476	K02051	15.0308	Up	0.6	0.221849	0.76888	GO:0030313	-	GO:0044237//cellular metabolic process;GO:0051234//establishment of localization	K02051	sulfonate	nitrate	taurine transport system substrate-binding protein
ref|NC_012947.1|:c2907527-2906082	ECBD_2771	1446	regulatory CII family protein	0.0001	3.33371	-	15.0248	Up	0.40166	0.396141	0.618761	-	GO:0004518//nuclease activity	GO:0006259//DNA metabolic process	-
ref|NC_012947.1|:c3275606-3274152	ECBD_3147	1455	allantoin permease	0.0001	3.31308	K10975	15.0159	Up	0.40166	0.396141	0.626222	GO:0044464//cell part	GO:0015932//nucleobase, nucleoside, nucleotide and nucleic acid transmembrane transporter activity	GO:0006810//transport	K10975	allantoin permease
ref|NC_012947.1|:c3236597-3236100	ECBD_3100	498	Lysozyme	0.0001	3.2266	K01185	14.9777	Up	0.896282	0.0475553	0.955394	-	GO:0004553//hydrolase activity, hydrolyzing O-glycosyl compounds	GO:0009056//catabolic process;GO:0000270//peptidoglycan metabolic process;GO:0006952//defense response;GO:0008219//cell death	K01185	lysozyme [EC:3.2.1.17]
ref|NC_012947.1|:c819291-818794	ECBD_0796	498	hypothetical protein	0.0001	3.2266	K02742	14.9777	Up	0.896282	0.0475553	0.945263	GO:0044424//intracellular part	GO:0046914//transition metal ion binding	-	K02742	SprT protein
ref|NC_012947.1|:c3524188-3523688	prfH	501		0.0001	3.20728	K02839	14.9691	Up	0.896282	0.0475553	0.947066	-	GO:0008079//translation termination factor activity;GO:0003824//catalytic activity	GO:0006412//translation	K02839	peptide chain release factor RF-H
ref|NC_012947.1|:1401012-1401518	ECBD_1324	507	hypothetical protein	0.0001	3.16932	K12521	14.9519	Up	0.896282	0.0475553	0.946035	GO:0042995//cell projection	-	GO:0009987//cellular process	K12521	minor pilin subunit PapF
ref|NC_012947.1|:c452102-451593	ECBD_0422	510	general secretion pathway protein H	0.0001	3.15068	K02457	14.9434	Up	0.896282	0.0475553	0.952254	GO:0043234//protein complex	GO:0022892	GO:0009306//protein secretion	K02457	general secretion pathway protein H
ref|NC_012947.1|:c3249961-3249446	ECBD_3124	516	fimbrial protein	0.0001	3.11404	K07355	14.9265	Up	0.896282	0.0475553	0.948099	GO:0042995//cell projection	-	GO:0009987//cellular process	K07355	fimbrial-like protein
ref|NC_012947.1|:3266876-3267925	ECBD_3141	1050	ureidoglycolate dehydrogenase	0.0001	3.06066	K00073	14.9016	Up	0.6	0.221849	0.773737	GO:0044424//intracellular part	GO:0016616//oxidoreductase activity, acting on the CH-OH group of donors, NAD or NADP as acceptor	GO:0009112	K00073	ureidoglycolate dehydrogenase [EC:1.1.1.154]
ref|NC_012947.1|:c2378355-2377822	ECBD_2257	534	Lysozyme	0.0001	3.00908	K01185	14.877	Up	0.896282	0.0475553	0.945006	-	GO:0004553//hydrolase activity, hydrolyzing O-glycosyl compounds	GO:0009056//catabolic process;GO:0000270//peptidoglycan metabolic process;GO:0006952//defense response;GO:0008219//cell death	K01185	lysozyme [EC:3.2.1.17]
ref|NC_012947.1|:1705149-1707311	ECBD_1595	2163	tyrosine kinase	0.0001	2.97151	K00903	14.8589	Up	0.268884	0.570435	0.480867	GO:0031224//intrinsic to membrane	GO:0004713//protein tyrosine kinase activity;GO:0032559	GO:0045226//extracellular polysaccharide biosynthetic process;GO:0008610//lipid biosynthetic process	K00903	protein-tyrosine kinase [EC:2.7.10.-]
ref|NC_012947.1|:2890760-2891302	ECBD_2752	543	tail assembly chaperone gp38	0.0001	2.9592	-	14.8529	Up	0.896282	0.0475553	0.953037	-	-	-	-
ref|NC_012947.1|:c3890079-3889531	ECBD_3721	549	fimbrial protein	0.0001	2.92686	K07345	14.8371	Up	0.896282	0.0475553	0.954345	GO:0042995//cell projection	-	GO:0009987//cellular process	K07345	major type 1 subunit fimbrin (pilin)
ref|NC_012947.1|:c3234373-3233798	ECBD_3096	576	DNA packaging Nu1	0.0001	2.78966	-	14.7678	Up	0.896282	0.0475553	0.94552	-	GO:0005488//binding	-	-
ref|NC_012947.1|:1378677-1379840	ECBD_1305	1164	drug resistance transporter EmrB/QacA subfamily	0.0001	2.7609	K07797	14.7529	Up	0.6	0.221849	0.762332	GO:0009274//peptidoglycan-based cell wall	GO:0022857//transmembrane transporter activity;GO:0022892	GO:0015893//drug transport;GO:0015031//protein transport	K07797	multidrug resistance protein K
ref|NC_012947.1|:c1581096-1579915	ECBD_1488	1182	sugar efflux transporter	0.0001	2.71886	K03291	14.7307	Up	0.6	0.221849	0.777614	GO:0031224//intrinsic to membrane	GO:0005351//sugar:hydrogen symporter activity	GO:0006810//transport	K03291	MFS transporter, SET family, sugar efflux transporter
ref|NC_012947.1|:1305903-1307090	ECBD_1237	1188	iron-containing alcohol dehydrogenase	0.0001	2.70513	K04022	14.7234	Up	0.6	0.221849	0.759347	-	GO:0016616//oxidoreductase activity, acting on the CH-OH group of donors, NAD or NADP as acceptor;GO:0043169//cation binding	GO:0008152//metabolic process	K04022	alcohol dehydrogenase
ref|NC_012947.1|:3628652-3629254	ECBD_3482	603	fimbrial protein	0.0001	2.66475	-	14.7017	Up	0.896282	0.0475553	0.943468	GO:0042995//cell projection	-	GO:0009987//cellular process	-
ref|NC_012947.1|:1354124-1355371	ECBD_1286	1248	PTS system, fructose subfamily, IIC subunit	0.0001	2.57507	K11203	14.6523	Up	0.6	0.221849	0.761584	GO:0031224//intrinsic to membrane	GO:0005402;GO:0003824//catalytic activity;GO:0015144//carbohydrate transmembrane transporter activity	GO:0008643//carbohydrate transport	K11203	PTS system, fructose-specific IIC-like component
ref|NC_012947.1|:4338568-4339827	ECBD_4121	1260	L-rhamnose isomerase	0.0001	2.55055	K01813	14.6385	Up	0.6	0.221849	0.771173	GO:0044424//intracellular part	GO:0016772//transferase activity, transferring phosphorus-containing groups;GO:0046914//transition metal ion binding;GO:0016861//intramolecular oxidoreductase activity, interconverting aldoses and ketoses	GO:0019318//hexose metabolic process	K01813	L-rhamnose isomerase [EC:5.3.1.14]
ref|NC_012947.1|:c4184146-4182818	ECBD_3995	1329	hypothetical protein	0.0001	2.41813	-	14.5616	Up	0.6	0.221849	0.767359	-	-	-	-
ref|NC_012947.1|:4075357-4076691	cadB	1335		0.0001	2.40726	K03757	14.5551	Up	0.6	0.221849	0.769134	GO:0031224//intrinsic to membrane	GO:0015291//secondary active transmembrane transporter activity;GO:0005275//amine transmembrane transporter activity	GO:0015837//amine transport	K03757	cadaverine:lysine antiporter
ref|NC_012947.1|:1984124-1985482	ECBD_1875	1359	major facilitator superfamily MFS_1	0.0001	2.36475	K08369	14.5294	Up	0.6	0.221849	0.780483	GO:0031224//intrinsic to membrane	-	GO:0006810//transport	K08369	MFS transporter, putative metabolite:H+ symporter
ref|NC_012947.1|:1724880-1726274	wcaM	1395		0.0001	2.30372	-	14.4917	Up	0.6	0.221849	0.775025	-	-	-	-
ref|NC_012947.1|:772428-773126	ECBD_0753	699	ATP-binding protein	0.0001	2.29878	-	14.4886	Up	0.896282	0.0475553	0.94784	-	GO:0032559	-	-
ref|NC_012947.1|:1009801-1011210	ECBD_0958	1410	major facilitator superfamily MFS_1	0.0001	2.27921	K08368	14.4762	Up	0.6	0.221849	0.776577	GO:0016020//membrane	-	GO:0006810//transport	K08368	MFS transporter, putative metabolite transport protein
ref|NC_012947.1|:1835548-1836267	fliA	720		0.0001	2.23173	K02405	14.4459	Up	0.896282	0.0475553	0.952776	GO:0042995//cell projection	GO:0034062//RNA polymerase activity;GO:0001071//nucleic acid binding transcription factor activity;GO:0008135//translation factor activity, nucleic acid binding;GO:0000996	GO:0051704;GO:0010468//regulation of gene expression;GO:0006351//transcription, DNA-dependent	K02405	RNA polymerase sigma factor for flagellar operon FliA
ref|NC_012947.1|:3737597-3739111	ECBD_3575	1515	L-carnitine/gamma-butyrobetaine antiporter	0.0001	2.12125	K05245	14.3726	Up	0.6	0.221849	0.779437	GO:0031224//intrinsic to membrane	GO:0015291//secondary active transmembrane transporter activity	GO:0051234//establishment of localization	K05245	L-carnitine	gamma-butyrobetaine antiporter
ref|NC_012947.1|:c3085621-3084860	ECBD_2955	762	transposase IS4 family protein	0.0001	2.10872	-	14.3641	Up	0.896282	0.0475553	0.953821	-	GO:0003676//nucleic acid binding;GO:0004871//signal transducer activity;GO:0003824//catalytic activity	GO:0006310//DNA recombination	-
ref|NC_012947.1|:4124306-4125838	ECBD_3943	1533	D-allose transporter ATP-binding protein	0.0001	2.09634	K10551	14.3556	Up	0.6	0.221849	0.763583	GO:0044425//membrane part	GO:0015145//monosaccharide transmembrane transporter activity;GO:0017111//nucleoside-triphosphatase activity;GO:0032559	GO:0006810//transport	K10551	D-allose transport system ATP-binding protein [EC:3.6.3.17]
ref|NC_012947.1|:4003528-4004304	ECBD_3827	777	enoyl-CoA hydratase/isomerase	0.0001	2.06801	K01715	14.336	Up	0.896282	0.0475553	0.941679	-	GO:0016836//hydro-lyase activity	-	K01715	3-hydroxybutyryl-CoA dehydratase [EC:4.2.1.55];K01692		enoyl-CoA hydratase [EC:4.2.1.17]
ref|NC_012947.1|:4428977-4430536	ECBD_4203	1560	FdrA family protein	0.0001	2.06006	K02381	14.3304	Up	0.6	0.221849	0.778395	-	-	-	K02381	FdrA protein
ref|NC_012947.1|:1863870-1865531	ECBD_1752	1662	methyl-accepting chemotaxis sensory transducer	0.0001	1.93363	K05875	14.239	Up	0.6	0.221849	0.766853	GO:0031224//intrinsic to membrane	GO:0004872//receptor activity	GO:0042221//response to chemical stimulus;GO:0023060	K05875	methyl-accepting chemotaxis protein II, aspartate sensor receptor
ref|NC_012947.1|:c3266559-3264892	ECBD_3140	1668	membrane protein FdrA	0.0001	1.92667	K02381	14.2338	Up	0.6	0.221849	0.767612	-	-	-	K02381	FdrA protein
ref|NC_012947.1|:24389-26104	ECBD_0023	1716	symporter YidK	0.0001	1.87278	K03307	14.1929	Up	0.6	0.221849	0.770407	GO:0031224//intrinsic to membrane	-	GO:0030001//metal ion transport	K03307	solute:Na+ symporter, SSS family
ref|NC_012947.1|:1867197-1868057	ECBD_1754	861	chemotaxis methyltransferase CheR	0.0001	1.86626	K00575	14.1879	Up	0.896282	0.0475553	0.951732	-	GO:0008757//S-adenosylmethionine-dependent methyltransferase activity	-	K00575	chemotaxis protein methyltransferase CheR [EC:2.1.1.80]
ref|NC_012947.1|:701466-702398	ECBD_0681	933	transcriptional activator TtdR	0.0001	1.72224	K10918	14.072	Up	0.896282	0.0475553	0.942445	-	GO:0003676//nucleic acid binding;GO:0001071//nucleic acid binding transcription factor activity	GO:0010468//regulation of gene expression;GO:0006351//transcription, DNA-dependent	K10918	LysR family transcriptional regulator, transcriptional activator AphB
ref|NC_012947.1|:1589774-1590715	rihB	942		0.0001	1.70578	K10213	14.0581	Up	0.896282	0.0475553	0.94398	-	GO:0016799//hydrolase activity, hydrolyzing N-glycosyl compounds;GO:0043169//cation binding	-	K10213	ribosylpyrimidine nucleosidase [EC:3.2.2.8]
ref|NC_012947.1|:c4144585-4143629	ECBD_3959	957	cytochrome C nitrite reductase, NrfD subunit	0.0001	1.67905	K04015	14.0354	Up	0.896282	0.0475553	0.942956	GO:0031224//intrinsic to membrane	-	-	K04015	formate-dependent nitrate reductase complex, transmembrane protein
ref|NC_012947.1|:1870370-1871518	flhB	1149		0.0001	1.39847	K02401	13.7716	Up	0.896282	0.0475553	0.944493	GO:0043231//intracellular membrane-bounded organelle;GO:0031224//intrinsic to membrane;GO:0042995//cell projection	GO:0015002//heme-copper terminal oxidase activity	GO:0030030//cell projection organization;GO:0022904//respiratory electron transport chain;GO:0015031//protein transport	K02401	flagellar biosynthetic protein FlhB
ref|NC_012947.1|:c1824108-1822450	fliF	1659		0.0001	0.968563	K02409	13.2416	Up	0.896282	0.0475553	0.949393	GO:0009425//bacterial-type flagellum basal body	GO:0017111//nucleoside-triphosphatase activity	GO:0048870//cell motility	K02409	flagellar M-ring protein FliF
ref|NC_012947.1|:539065-539958	ECBD_0522	894	N-acetylneuraminate lyase	6.92177	125.816	K01639	4.18403	Up	2.56e-10	9.59176	6.9e-09	GO:0044424//intracellular part	GO:0016833//oxo-acid-lyase activity	GO:0044238//primary metabolic process	K01639	N-acetylneuraminate lyase [EC:4.1.3.3]
ref|NC_012947.1|:c4177305-4175980	ECBD_3989	1326	DNA-damage-inducible SOS response protein	4.66671	60.59	K03327	3.6986	Up	4.2e-07	6.37675	7.76e-06	GO:0031224//intrinsic to membrane	GO:0015291//secondary active transmembrane transporter activity	GO:0015893//drug transport	K03327	multidrug resistance protein, MATE family
ref|NC_012947.1|:c1321728-1320832	murQ	897		3.44931	37.6185	K07106	3.44706	Up	0.00242228	2.61578	0.0161444	-	GO:0016835//carbon-oxygen lyase activity;GO:0016772//transferase activity, transferring phosphorus-containing groups;GO:0030246//carbohydrate binding	GO:0006040//amino sugar metabolic process	K07106	N-acetylmuramic acid 6-phosphate etherase [EC:4.2.-.-]
ref|NC_012947.1|:c2718841-2716295	ECBD_2597	2547	molybdopterin guanine dinucleotide-containing S/N-oxide reductase	1.21478	13.2484	K07811	3.44706	Up	0.00242228	2.61578	0.0161722	GO:0044464//cell part	GO:0046914//transition metal ion binding;GO:0016662;GO:0016657//oxidoreductase activity, acting on NADH or NADPH, nitrogenous group as acceptor	GO:0008152//metabolic process	K07811	trimethylamine-N-oxide reductase (cytochrome c) 1 [EC:1.7.2.3]
ref|NC_012947.1|:1195738-1197249	ECBD_1137	1512	ABC transporter	2.04632	21.2546	K02056	3.37667	Up	0.0034738	2.4592	0.021491	-	GO:0017111//nucleoside-triphosphatase activity;GO:0032559	GO:0006810//transport	K02056	simple sugar transport system ATP-binding protein [EC:3.6.3.17]
ref|NC_012947.1|:c678834-676483	ECBD_0662	2352	glycosyl hydrolase	1.31549	12.2973	K03931	3.22467	Up	0.0071063	2.14836	0.0394354	-	GO:0015927//trehalase activity	GO:0005984//disaccharide metabolic process	K03931	putative isomerase
ref|NC_012947.1|:1741210-1742574	ECBD_1629	1365	phosphomannomutase	4.53338	40.024	K01840	3.14221	Up	0.000129263	3.88853	0.00135151	-	GO:0046872//metal ion binding;GO:0016868//intramolecular transferase activity, phosphotransferases	GO:0044238//primary metabolic process	K01840	phosphomannomutase [EC:5.4.2.8]
ref|NC_012947.1|:793321-794316	ECBD_0768	996	type II secretion protein GspC	3.10646	25.8128	K02452	3.05474	Up	0.0144174	1.84111	0.0670564	GO:0043234//protein complex	GO:0005488//binding;GO:0022892	GO:0009306//protein secretion	K02452	general secretion pathway protein C
ref|NC_012947.1|:688646-690166	ECBD_0670	1521	methyl-accepting chemotaxis sensory transducer with Pas/Pac sensor	6.10263	48.5963	K03776	2.99334	Up	1.04e-05	4.98297	0.000141461	GO:0031224//intrinsic to membrane	GO:0004871//signal transducer activity;GO:0004112//cyclic-nucleotide phosphodiesterase activity	GO:0006351//transcription, DNA-dependent;GO:0042221//response to chemical stimulus;GO:0023060	K03776	aerotaxis receptor
ref|NC_012947.1|:c3864196-3863429	ECBD_3691	768	transposase YhgA family protein	4.02869	31.3837	-	2.96163	Up	0.0204612	1.68907	0.086177	-	-	-	-
ref|NC_012947.1|:35881-37200	ECBD_0036	1320	regulatory protein UhpC	4.68793	36.5192	K07783	2.96163	Up	0.000517424	3.28615	0.00454092	GO:0031224//intrinsic to membrane	GO:0016772//transferase activity, transferring phosphorus-containing groups	GO:0006810//transport	K07783	MFS transporter, OPA family, sugar phosphate sensor protein UhpC
ref|NC_012947.1|:1553194-1553751	ECBD_1465	558	redoxin	5.54486	40.3151	K02199	2.8621	Up	0.0289584	1.53823	0.112442	GO:0030313;GO:0031224//intrinsic to membrane	GO:0016667//oxidoreductase activity, acting on a sulfur group of donors	GO:0043623//cellular protein complex assembly;GO:0019725//cellular homeostasis	K02199	cytochrome c biogenesis protein CcmG, thiol:disulfide interchange protein DsbE
ref|NC_012947.1|:c298623-297574	ECBD_0267	1050	hypothetical protein	2.9467	21.4246	K11744	2.8621	Up	0.0289584	1.53823	0.11233	GO:0031224//intrinsic to membrane	-	-	K11744	AI-2 transport protein TqsA
ref|NC_012947.1|:3844078-3846228	ECBD_3676	2151	carbon starvation protein CstA	43.1525	310.014	K06200	2.84482	Up	1.16e-40	39.9355	1.05e-38	GO:0044464//cell part	-	GO:0031669//cellular response to nutrient levels	K06200	carbon starvation protein
ref|NC_012947.1|:c1595192-1594143	ECBD_1500	1050	hypothetical protein	5.89339	41.3189	-	2.80963	Up	0.00143944	2.84181	0.0104561	GO:0031224//intrinsic to membrane	-	-	-
ref|NC_012947.1|:c2905730-2905497	ECBD_2769	234	DinI family protein	13.2224	89.2692	K12149	2.75518	Up	0.0408582	1.38872	0.142654	-	-	GO:0033554//cellular response to stress;GO:0006259//DNA metabolic process	K12149	DNA-damage-inducible protein I
ref|NC_012947.1|:c1149197-1148853	ECBD_1094	345	hypothetical protein	8.96821	60.5478	K05811	2.75518	Up	0.0408582	1.38872	0.142526	-	-	-	K05811	putative lipoprotein
ref|NC_012947.1|:c2716298-2715699	torD	600		5.15672	32.1369	K03533	2.63971	Up	0.0574492	1.24072	0.18311	GO:0044424//intracellular part	GO:0005488//binding	GO:0044267//cellular protein metabolic process	K03533	TorA specific chaperone
ref|NC_012947.1|:391453-391992	ECBD_0353	540	fimbrial assembly family protein	5.72969	35.7077	K12289	2.63971	Up	0.0574492	1.24072	0.183261	-	-	-	K12289	pilus assembly protein HofN
ref|NC_012947.1|:c1094035-1092971	ECBD_1041	1065	glycine betaine transporter membrane protein	29.0519	176.527	K02001	2.60318	Up	2.3e-11	10.6383	6.92e-10	GO:0031224//intrinsic to membrane	-	GO:0051234//establishment of localization	K02001	glycine betaine	proline transport system permease protein
ref|NC_012947.1|:c3055746-3053113	ECBD_2929	2634	alpha-mannosidase	2.3493	14.0309	K01191	2.57831	Up	0.005474	2.2617	0.0314573	-	GO:0046914//transition metal ion binding;GO:0015923//mannosidase activity	GO:0019318//hexose metabolic process	K01191	alpha-mannosidase [EC:3.2.1.24]
ref|NC_012947.1|:c3509207-3508593	ECBD_3370	615	hypothetical protein	10.0619	60.0934	K08996	2.57831	Up	0.005474	2.2617	0.0313643	GO:0031224//intrinsic to membrane	-	-	K08996	putative membrane protein
ref|NC_012947.1|:c4570198-4569941	ECBD_4328	258	hypothetical protein	23.9847	143.246	-	2.57831	Up	0.005474	2.2617	0.0314107	-	-	-	-
ref|NC_012947.1|:1551254-1553197	ECBD_1464	1944	cytochrome C assembly protein	6.36632	37.1955	K02198	2.5466	Up	6.32e-05	4.19928	0.000723032	GO:0031224//intrinsic to membrane	GO:0051184;GO:0003824//catalytic activity	GO:0043623//cellular protein complex assembly;GO:0051181//cofactor transport	K02198	cytochrome c-type biogenesis protein CcmF
ref|NC_012947.1|:1625464-1626381	ECBD_1527	918	glycine/betaine ABC transporter substrate-binding protein	3.37041	19.2541	K05845	2.51418	Up	0.0804624	1.09441	0.222779	-	-	GO:0051234//establishment of localization	K05845	osmoprotectant transport system substrate-binding protein
ref|NC_012947.1|:c3488998-3488303	ECBD_3349	696	hypothetical protein	4.44545	25.3956	K00782	2.51418	Up	0.0804624	1.09441	0.222938	-	GO:0016882//cyclo-ligase activity;GO:0051540;GO:0032559	GO:0006760//folic acid-containing compound metabolic process	K00782	hypothetical protein
ref|NC_012947.1|:1170836-1171564	recO	729		12.7326	70.5337	K03584	2.46978	Up	0.00109702	2.95979	0.00832748	-	GO:0005083//small GTPase regulator activity;GO:0046914//transition metal ion binding	GO:0006259//DNA metabolic process;GO:0033554//cellular response to stress;GO:0032012//regulation of ARF protein signal transduction	K03584	DNA repair protein RecO (recombination protein O)
ref|NC_012947.1|:1370066-1371760	ECBD_1299	1695	oxalyl-CoA decarboxylase	1.82539	9.47992	K01577	2.37667	Up	0.112195	0.950026	0.282051	-	GO:0046872//metal ion binding;GO:0016831//carboxy-lyase activity;GO:0019842//vitamin binding	GO:0033609//oxalate metabolic process	K01577	oxalyl-CoA decarboxylase [EC:4.1.1.8]
ref|NC_012947.1|:2097412-2098344	ECBD_1984	933	DNA-binding transcriptional regulator	9.94866	51.6671	K10972	2.37667	Up	0.00207556	2.68286	0.014275	-	GO:0003676//nucleic acid binding;GO:0001071//nucleic acid binding transcription factor activity	GO:0010468//regulation of gene expression;GO:0006351//transcription, DNA-dependent	K10972	LysR family transcriptional regulator, transcriptional activator of the allD operon
ref|NC_012947.1|:c1205067-1203706	ECBD_1146	1362	Aromatic-ring-hydroxylating dioxygenase, alpha subunit-like protein	2.27168	11.7977	K05708	2.37667	Up	0.112195	0.950026	0.282234	-	GO:0016708//oxidoreductase activity, acting on paired donors, with incorporation or reduction of molecular oxygen, NADH or NADPH as one donor, and incorporation of two atoms of oxygen into one donor;GO:0046914//transition metal ion binding;GO:0051536//iron-sulfur cluster binding;GO:0016701//oxidoreductase activity, acting on single donors with incorporation of molecular oxygen	GO:0006725//cellular aromatic compound metabolic process	K05708	large terminal subunit of phenylpropionate dioxygenase [EC:1.14.12.19]
ref|NC_012947.1|:632703-634037	ECBD_0615	1335	d-galactonate transporter	6.95288	36.1089	K12299	2.37667	Up	0.00207556	2.68286	0.0143258	GO:0031224//intrinsic to membrane	-	GO:0006810//transport	K12299	MFS transporter, ACS family, probable galactarate transporter
ref|NC_012947.1|:c2726635-2726423	ECBD_2605	213	cold shock protein CspG	43.5779	226.316	K03704	2.37667	Up	0.00207556	2.68286	0.0143003	GO:0044424//intracellular part	GO:0003676//nucleic acid binding	GO:0010468//regulation of gene expression;GO:0006351//transcription, DNA-dependent;GO:0050896//response to stimulus	K03704	cold shock protein (beta-ribbon, CspA family)
ref|NC_012947.1|:1758039-1759097	ECBD_1644	1059	hypothetical protein	5.84331	30.3465	K07112	2.37667	Up	0.0145149	1.83819	0.0673483	-	-	-	K07112
ref|NC_012947.1|:c2349957-2348200	ECBD_2230	1758	hypothetical protein	3.51995	18.2804	K01054	2.37667	Up	0.0145149	1.83819	0.0672679	-	GO:0003824//catalytic activity	-	K01054	acylglycerol lipase [EC:3.1.1.23];K00599		[EC:2.1.1.-];K01048		lysophospholipase [EC:3.1.1.5]
ref|NC_012947.1|:540067-541557	ECBD_0523	1491	sialic acid transporter	8.30056	43.1079	K03290	2.37667	Up	0.000310862	3.50743	0.00291969	GO:0031224//intrinsic to membrane	GO:0005351//sugar:hydrogen symporter activity	GO:0015718//monocarboxylic acid transport	K03290	MFS transporter, SHS family, sialic acid transporter
ref|NC_012947.1|:c1095230-1094028	ECBD_1042	1203	glycine betaine transporter ATP-binding subunit	41.1509	211.04	K02000	2.35852	Up	1.79e-13	12.7471	6.33e-12	GO:0016020//membrane	GO:0042626//ATPase activity, coupled to transmembrane movement of substances;GO:0005275//amine transmembrane transporter activity;GO:0032559	GO:0015837//amine transport	K02000	glycine betaine	proline transport system ATP-binding protein [EC:3.6.3.32]
ref|NC_012947.1|:4446757-4447647	ECBD_4219	891	RarD protein, DMT superfamily transporter	6.94508	34.265	K05786	2.30267	Up	0.019967	1.69969	0.0845545	GO:0031224//intrinsic to membrane;GO:0030529//ribonucleoprotein complex	GO:0005198//structural molecule activity	GO:0051234//establishment of localization;GO:0010467//gene expression	K05786	chloramphenicol-sensitive protein RarD
ref|NC_012947.1|:c887727-884857	ECBD_0856	2871	selenate reductase subunit YgfN	5.38842	25.7454	K12528	2.25638	Up	0.000164974	3.78258	0.00165358	-	GO:0016726//oxidoreductase activity, acting on CH or CH2 groups, NAD or NADP as acceptor;GO:0043169//cation binding;GO:0051536//iron-sulfur cluster binding	GO:0009112;GO:0043101//purine-containing compound salvage	K12528	putative selenate reductase molybdopterin-binding subunit
ref|NC_012947.1|:2595397-2596191	potC	795		23.3512	111.165	K11070	2.25114	Up	3.5e-05	4.45593	0.000428105	GO:0031224//intrinsic to membrane	GO:0016743//carboxyl- or carbamoyltransferase activity	GO:0051234//establishment of localization	K11070	spermidine	putrescine transport system permease protein
ref|NC_012947.1|:c889882-888554	ECBD_0858	1329	chlorohydrolase/aminohydrolase	2.32809	10.8816	K01564	2.22467	Up	0.155648	0.807858	0.352045	-	GO:0016787//hydrolase activity	-	K01564	[EC:3.8.1.-];K12960		5-methylthioadenosine	S-adenosylhomocysteine deaminase [EC:3.5.4.- 3.5.4.28]
ref|NC_012947.1|:352410-353636	ECBD_0321	1227	hypothetical protein	2.52162	11.7862	K14415	2.22467	Up	0.155648	0.807858	0.35225	-	-	-	K14415	protein RtcB
ref|NC_012947.1|:3869480-3870451	ECBD_3698	972	SdiA-regulated domain protein	3.18316	14.8782	K07004	2.22467	Up	0.155648	0.807858	0.352456	GO:0031224//intrinsic to membrane	-	-	K07004
ref|NC_012947.1|:c1174546-1173698	ECBD_1121	849	DNA-binding transcriptional regulator	7.28865	34.0674	K00845	2.22467	Up	0.027371	1.56271	0.107571	-	GO:0003676//nucleic acid binding;GO:0001071//nucleic acid binding transcription factor activity;GO:0030246//carbohydrate binding;GO:0003824//catalytic activity	GO:0006351//transcription, DNA-dependent	K00845	glucokinase [EC:2.7.1.2]
ref|NC_012947.1|:c4391536-4390106	ECBD_4167	1431	hypothetical protein	4.32429	20.2119	-	2.22467	Up	0.027371	1.56271	0.107789	-	-	-	-
ref|NC_012947.1|:c1639251-1636972	ECBD_1539	2280	hypothetical protein	2.71406	12.6856	-	2.22467	Up	0.027371	1.56271	0.10768	-	-	-	-
ref|NC_012947.1|:c3419887-3418793	ECBD_3286	1095	hypothetical protein	5.6512	26.4139	-	2.22467	Up	0.027371	1.56271	0.107462	-	GO:0003676//nucleic acid binding	-	-
ref|NC_012947.1|:c844244-842766	ECBD_0818	1479	succinate CoA transferase	2.09198	9.77797	K01067	2.22467	Up	0.155648	0.807858	0.35184	GO:0044424//intracellular part;GO:0043234//protein complex	GO:0008410//CoA-transferase activity;GO:0016289//CoA hydrolase activity	GO:0006732//coenzyme metabolic process	K01067	acetyl-CoA hydrolase [EC:3.1.2.1];K01041		[EC:2.8.3.-]
ref|NC_012947.1|:332935-333423	gntK	489		12.6545	55.8617	K00851	2.14221	Up	0.0373776	1.42739	0.134248	-	GO:0016301//kinase activity;GO:0032559	GO:0044238//primary metabolic process	K00851	gluconokinase [EC:2.7.1.12]
ref|NC_012947.1|:1774970-1776457	ECBD_1662	1488	hypothetical protein	6.23797	26.9967	K03327	2.11364	Up	0.00977858	2.00972	0.0494539	GO:0031224//intrinsic to membrane	GO:0015291//secondary active transmembrane transporter activity	GO:0015893//drug transport	K03327	multidrug resistance protein, MATE family
ref|NC_012947.1|:2365080-2365502	ECBD_2244	423	heat-inducible protein	21.9435	94.9673	K03668	2.11364	Up	0.00977858	2.00972	0.0493895	-	-	GO:0050896//response to stimulus	K03668	heat shock protein HslJ
ref|NC_012947.1|:c3426247-3423341	ECBD_3291	2907	outer membrane autotransporter barrel domain protein	9.57905	40.9035	K12682	2.09427	Up	3.83e-06	5.4168	5.87e-05	GO:0031224//intrinsic to membrane;GO:0005753//mitochondrial proton-transporting ATP synthase complex;GO:0019867//outer membrane;GO:0042995//cell projection	GO:0015077//monovalent inorganic cation transmembrane transporter activity	GO:0006754//ATP biosynthetic process	K12682	tracheal colonization factor;K12681		pertactin
ref|NC_012947.1|:468095-468529	rplO	435		1899.1	8104.41	K02876	2.0934	Up	8.5e-146	145.071	4.12e-143	GO:0030529//ribonucleoprotein complex	-	-	K02876	large subunit ribosomal protein L15
ref|NC_012947.1|:1769438-1770181	cobS	744		33.2692	140.383	K02233	2.07711	Up	1.76e-05	4.75449	0.00023418	GO:0031224//intrinsic to membrane	GO:0042626//ATPase activity, coupled to transmembrane movement of substances;GO:0016780//phosphotransferase activity, for other substituted phosphate groups	GO:0009235//cobalamin metabolic process	K02233	adenosylcobinamide-GDP ribazoletransferase [EC:2.7.8.26]
ref|NC_012947.1|:3915667-3916665	fecC	999		9.29139	38.6029	K02015	2.05474	Up	0.0132149	1.87894	0.0625892	GO:0031224//intrinsic to membrane	GO:0046914//transition metal ion binding	GO:0000041//transition metal ion transport	K02015	iron complex transport system permease protein
ref|NC_012947.1|:807423-808142	ECBD_0782	720	hypothetical protein	21.4863	89.2692	-	2.05474	Up	0.001	3	0.00771173	-	-	-	-
ref|NC_012947.1|:c1777803-1777087	ECBD_1663	717	hypothetical protein	4.31525	17.9285	K00975	2.05474	Up	0.214656	0.668257	0.43031	GO:0044424//intracellular part	GO:0003676//nucleic acid binding	-	K00975	glucose-1-phosphate adenylyltransferase [EC:2.7.7.27]
ref|NC_012947.1|:2441497-2442387	ECBD_2326	891	peptide ABC transporter ATPase	6.94508	28.8547	K02034	2.05474	Up	0.0508308	1.29387	0.169392	GO:0044424//intracellular part;GO:0031224//intrinsic to membrane	GO:0003676//nucleic acid binding	GO:0006810//transport	K02034	peptide	nickel transport system permease protein
ref|NC_012947.1|:3594472-3595284	ECBD_3454	813	phosphodiesterase YaeI	3.8057	15.8115	K07098	2.05474	Up	0.214656	0.668257	0.430756	-	GO:0003824//catalytic activity	-	K07098
ref|NC_012947.1|:c2905929-2905741	ECBD_2770	189	hypothetical protein	16.3705	68.0147	-	2.05474	Up	0.214656	0.668257	0.430533	-	-	-	-
ref|NC_012947.1|:314085-315011	ECBD_0284	927	branched-chain amino acid transporter permease subunit LivH	6.67537	27.7341	K01997	2.05474	Up	0.0508308	1.29387	0.169247	GO:0031224//intrinsic to membrane	-	GO:0015837//amine transport	K01997	branched-chain amino acid transport system permease protein
ref|NC_012947.1|:3906433-3907065	ECBD_3738	633	epimerase	9.77577	40.6154	K14587	2.05474	Up	0.0508308	1.29387	0.169102	-	GO:0016857//racemase and epimerase activity, acting on carbohydrates and derivatives	GO:0044238//primary metabolic process	K14587	protein sgcE [EC:5.1.3.-]
ref|NC_012947.1|:3706396-3708006	thiP	1611		3.84113	15.9587	K02063	2.05474	Up	0.0508308	1.29387	0.168957	GO:0031224//intrinsic to membrane;GO:0009274//peptidoglycan-based cell wall	-	GO:0051234//establishment of localization	K02063	thiamine transport system permease protein
ref|NC_012947.1|:1735059-1735880	ECBD_1622	822	hypothetical protein	3.76403	15.6384	-	2.05474	Up	0.214656	0.668257	0.430088	-	-	-	-
ref|NC_012947.1|:2989135-2990424	ECBD_2849	1290	adenosylmethionine--8-amino-7-oxononanoate transaminase	2.39847	9.96494	K00833	2.05474	Up	0.214656	0.668257	0.429866	-	GO:0048037//cofactor binding;GO:0008483//transaminase activity	GO:0006768//biotin metabolic process	K00833	adenosylmethionine-8-amino-7-oxononanoate aminotransferase [EC:2.6.1.62]
ref|NC_012947.1|:c2926576-2925665	ECBD_2791	912	binding-protein-dependent transporters inner membrane component	10.1777	42.2854	K13891	2.05474	Up	0.0132149	1.87894	0.0626657	GO:0031224//intrinsic to membrane	-	GO:0051234//establishment of localization	K13891	glutathione transport system permease protein
ref|NC_012947.1|:c2745157-2744039	ECBD_2623	1119	hydrogenase (NiFe) small subunit HydA	35.945	147.905	K06282	2.0408	Up	6.89e-08	7.16178	1.44e-06	GO:0043234//protein complex;GO:0031224//intrinsic to membrane	GO:0043169//cation binding;GO:0016699;GO:0051536//iron-sulfur cluster binding;GO:0048037//cofactor binding;GO:0050136//NADH dehydrogenase (quinone) activity	GO:0008152//metabolic process	K06282	hydrogenase small subunit [EC:1.12.99.6]
ref|NC_012947.1|:c820762-819368	ECBD_0797	1395	sugar transporter	133.077	547.134	K08137	2.03964	Up	9.11e-32	31.0405	6.66e-30	GO:0031224//intrinsic to membrane	GO:0015291//secondary active transmembrane transporter activity;GO:0016628//oxidoreductase activity, acting on the CH-CH group of donors, NAD or NADP as acceptor	GO:0008152//metabolic process;GO:0006810//transport	K08137	MFS transporter, SP family, galactose:H+ symporter
ref|NC_012947.1|:c4253177-4249149	rpoB	4029		308.712	1261.47	K03043	2.03077	Up	2.92e-201	200.535	2.27e-198	-	GO:0003676//nucleic acid binding;GO:0001882//nucleoside binding;GO:0034062//RNA polymerase activity	GO:0006350	K03043	DNA-directed RNA polymerase subunit beta [EC:2.7.7.6]
ref|NC_012947.1|:c3301596-3300664	ECBD_3171	933	glutaminase	76.273	308.28	K01425	2.015	Up	1.25e-12	11.9031	4.13e-11	-	GO:0016811//hydrolase activity, acting on carbon-nitrogen (but not peptide) bonds, in linear amides	GO:0009064//glutamine family amino acid metabolic process	K01425	glutaminase [EC:3.5.1.2]
ref|NC_012947.1|:c1916537-1915092	yebU	1446		8.55887	34.4483	K11392	2.00894	Up	0.00481964	2.31699	0.0285426	GO:0044424//intracellular part	GO:0003676//nucleic acid binding;GO:0008168//methyltransferase activity	GO:0042254//ribosome biogenesis	K11392	ribosomal RNA small subunit methyltransferase F [EC:2.1.1.-]
ref|NC_012947.1|:470536-470925	ECBD_0454	390	30S ribosomal protein S11	1364.55	5488	K02948	2.00786	Up	1.6e-84	83.7959	3.88e-82	GO:0030529//ribonucleoprotein complex	GO:0003723//RNA binding;GO:0005198//structural molecule activity	GO:0010467//gene expression	K02948	small subunit ribosomal protein S11
ref|NC_012947.1|:462401-462733	rplV	333		1235.75	4931.52	K02890	1.99664	Up	9.17e-65	64.0376	1.55e-62	GO:0033279	GO:0003723//RNA binding;GO:0005198//structural molecule activity	GO:0010467//gene expression	K02890	large subunit ribosomal protein L22
ref|NC_012947.1|:1731190-1732614	ECBD_1618	1425	polysaccharide biosynthesis protein	6.51375	25.9351	K03328	1.99334	Up	0.0177981	1.74963	0.0772245	GO:0044464//cell part	-	GO:0005976//polysaccharide metabolic process	K03328	polysaccharide transporter, PST family
ref|NC_012947.1|:c1494014-1492824	glpC	1191		132.49	524.822	K00113	1.98594	Up	2.04e-25	24.6904	1.32e-23	GO:0016020//membrane	GO:0016901//oxidoreductase activity, acting on the CH-OH group of donors, quinone or similar compound as acceptor;GO:0051536//iron-sulfur cluster binding;GO:0043169//cation binding	GO:0051234//establishment of localization;GO:0006091//generation of precursor metabolites and energy	K00113	glycerol-3-phosphate dehydrogenase subunit C [EC:1.1.5.3]
ref|NC_012947.1|:c3576193-3575045	lpxB	1149		32.3136	127.261	K00748	1.97758	Up	7.27e-07	6.13847	1.3e-05	-	GO:0008194//UDP-glycosyltransferase activity	GO:0008654//phospholipid biosynthetic process	K00748	lipid-A-disaccharide synthase [EC:2.4.1.182]
ref|NC_012947.1|:3917619-3918386	fecE	768		8.05737	31.3837	K02013	1.96163	Up	0.0688118	1.16234	0.209022	GO:0044425//membrane part	GO:0046914//transition metal ion binding;GO:0017111//nucleoside-triphosphatase activity;GO:0032559	GO:0000041//transition metal ion transport	K02013	iron complex transport system ATP-binding protein [EC:3.6.3.34]
ref|NC_012947.1|:4085359-4086078	ECBD_3907	720	DcuR family transcriptional regulator	8.59453	33.476	K07703	1.96163	Up	0.0688118	1.16234	0.208858	GO:0044424//intracellular part	GO:0004871//signal transducer activity;GO:0003676//nucleic acid binding	GO:0010468//regulation of gene expression;GO:0006351//transcription, DNA-dependent;GO:0023060	K07703	two-component system, CitB family, response regulator DcuR
ref|NC_012947.1|:1198338-1199399	ECBD_1139	1062	alcohol dehydrogenase zinc-binding domain protein	5.8268	22.6956	K00008	1.96163	Up	0.0688118	1.16234	0.209186	-	GO:0016616//oxidoreductase activity, acting on the CH-OH group of donors, NAD or NADP as acceptor;GO:0046914//transition metal ion binding	GO:0008152//metabolic process	K00008	L-iditol 2-dehydrogenase [EC:1.1.1.14];K13953		alcohol dehydrogenase, propanol-preferring [EC:1.1.1.1];K00001		alcohol dehydrogenase [EC:1.1.1.1]
ref|NC_012947.1|:c1693135-1691783	ECBD_1586	1353	chaperone	4.57359	17.8143	K04046	1.96163	Up	0.0688118	1.16234	0.208532	-	GO:0032559	GO:0050896//response to stimulus	K04046	hypothetical chaperone protein
ref|NC_012947.1|:c3480385-3479297	ECBD_3342	1089	diguanylate phosphodiesterase	5.68234	22.1329	K13244	1.96163	Up	0.0688118	1.16234	0.20935	GO:0044464//cell part	GO:0004871//signal transducer activity;GO:0003677//DNA binding;GO:0001071//nucleic acid binding transcription factor activity	GO:0010468//regulation of gene expression;GO:0006351//transcription, DNA-dependent;GO:0023060	K13244	c-di-GMP-specific phosphodiesterase [EC:3.1.4.52]
ref|NC_012947.1|:c3421120-3419900	ECBD_3287	1221	transporter	5.06803	19.7401	K02471	1.96163	Up	0.0688118	1.16234	0.208695	GO:0009274//peptidoglycan-based cell wall;GO:0031224//intrinsic to membrane;GO:0044423	GO:0015405;GO:0032559	GO:0006810//transport	K02471	putative ATP-binding cassette transporter
ref|NC_012947.1|:c1613885-1613190	ECBD_1516	696	hypothetical protein	8.8909	34.6303	K05339	1.96163	Up	0.0688118	1.16234	0.208369	GO:0031224//intrinsic to membrane	GO:0003824//catalytic activity	-	K05339	holin-like protein LrgB
ref|NC_012947.1|:2688245-2690263	pgaB	2019		9.19475	35.8138	K11931	1.96163	Up	0.000675318	3.17049	0.0057071	GO:0031224//intrinsic to membrane;GO:0019867//outer membrane	GO:0016787//hydrolase activity	GO:0051704;GO:0000272//polysaccharide catabolic process	K11931	biofilm PGA synthesis lipoprotein PgaB [EC:3.-.-.-]
ref|NC_012947.1|:463465-463875	ECBD_0439	411	50S ribosomal protein L29	933.479	3577.29	K02878	1.93818	Up	6.18e-56	55.209	9.59e-54	GO:0030529//ribonucleoprotein complex	GO:0003723//RNA binding;GO:0005198//structural molecule activity	GO:0010467//gene expression	K02878	large subunit ribosomal protein L16
ref|NC_012947.1|:3559949-3560656	ECBD_3423	708	hypothetical protein	13.1103	49.9302	K11261	1.92921	Up	0.0238836	1.6219	0.0976233	-	-	-	K11261	formylmethanofuran dehydrogenase subunit E [EC:1.2.99.5]
ref|NC_012947.1|:1289890-1291869	ECBD_1222	1980	oxidoreductase Fe-S binding subunit	4.68793	17.8538	K00266	1.92921	Up	0.0238836	1.6219	0.0975205	-	GO:0016638//oxidoreductase activity, acting on the CH-NH2 group of donors;GO:0043169//cation binding;GO:0051536//iron-sulfur cluster binding	GO:0006536//glutamate metabolic process	K00266	glutamate synthase (NADPH	NADH) small chain [EC:1.4.1.13 1.4.1.14]
ref|NC_012947.1|:222511-225984	ECBD_0209	3474	cellulose synthase subunit BcsC	12.4688	47.1786	K01179	1.91981	Up	2.6e-07	6.58503	5.07e-06	GO:0016020//membrane	GO:0016759//cellulose synthase activity	GO:0009250//glucan biosynthetic process	K01179	endoglucanase [EC:3.2.1.4];K12600		superkiller protein 3
ref|NC_012947.1|:2219107-2220495	ECBD_2117	1389	succinate semialdehyde dehydrogenase	8.9101	33.5483	K08324	1.91272	Up	0.00861554	2.06472	0.0446787	-	GO:0003824//catalytic activity	GO:0008152//metabolic process	K08324	aldehyde dehydrogenase family protein [EC:1.2.1.-]
ref|NC_012947.1|:c2387703-2386330	ECBD_2273	1374	ATP-dependent RNA helicase DbpA	9.00737	33.9145	K05591	1.91272	Up	0.00861554	2.06472	0.0447985	GO:0044424//intracellular part	GO:0004004//ATP-dependent RNA helicase activity;GO:0003723//RNA binding;GO:0032559	-	K05591	ATP-independent RNA helicase DbpA [EC:3.6.4.13]
ref|NC_012947.1|:c2998405-2995007	ECBD_2855	3399	hypothetical protein	3.64111	13.7095	K04565	1.91272	Up	0.00861554	2.06472	0.0447385	-	-	-	K04565	Cu	Zn superoxide dismutase [EC:1.15.1.1]
ref|NC_012947.1|:470959-471579	rpsD	621		2526.05	9240.01	K02986	1.87101	Up	2.66e-203	202.575	2.58e-200	GO:0033279	GO:0003723//RNA binding;GO:0005198//structural molecule activity;GO:0003824//catalytic activity	GO:0006412//translation;GO:0010468//regulation of gene expression;GO:0042221//response to chemical stimulus;GO:0006351//transcription, DNA-dependent	K02986	small subunit ribosomal protein S4
ref|NC_012947.1|:c2482773-2482135	ECBD_2366	639	outer membrane protein W	24.21	88.0119	K07275	1.8621	Up	0.00421956	2.37473	0.0254948	GO:0019867//outer membrane;GO:0031224//intrinsic to membrane	-	-	K07275	outer membrane protein
ref|NC_012947.1|:c3394467-3392650	ECBD_3258	1818	maltodextrin glucosidase	10.2113	37.1219	K01187	1.8621	Up	0.00157834	2.8018	0.0112959	-	GO:0015926//glucosidase activity;GO:0043167//ion binding	GO:0044238//primary metabolic process	K01187	alpha-glucosidase [EC:3.2.1.20]
ref|NC_012947.1|:c606331-605813	ECBD_0587	519	intracellular protease PfpI family	11.9231	43.3446	K05520	1.8621	Up	0.0926874	1.03298	0.244083	-	GO:0016787//hydrolase activity	-	K05520	protease I [EC:3.2.-.-]
ref|NC_012947.1|:1658362-1659180	ECBD_1555	819	glycoside hydrolase family 25	7.55563	27.4675	K07273	1.8621	Up	0.0926874	1.03298	0.244415	-	GO:0004553//hydrolase activity, hydrolyzing O-glycosyl compounds;GO:0043167//ion binding	GO:0000270//peptidoglycan metabolic process;GO:0009056//catabolic process	K07273	lysozyme
ref|NC_012947.1|:c3530173-3529676	ECBD_3393	498	hypothetical protein	6.21292	22.5862	K07491	1.8621	Up	0.293988	0.53167	0.505487	-	GO:0003676//nucleic acid binding;GO:0003824//catalytic activity	GO:0006310//DNA recombination	K07491	putative transposase
ref|NC_012947.1|:315008-316285	livM	1278		4.84199	17.6024	K01998	1.8621	Up	0.0926874	1.03298	0.244249	GO:0031224//intrinsic to membrane	-	GO:0051234//establishment of localization	K01998	branched-chain amino acid transport system permease protein
ref|NC_012947.1|:c366864-365548	ECBD_0330	1317	gluconate transporter	7.04791	25.6217	K06155	1.8621	Up	0.0319254	1.49586	0.121769	GO:0044464//cell part	GO:0008028//monocarboxylic acid transmembrane transporter activity	GO:0015718//monocarboxylic acid transport	K06155	Gnt-I system high-affinity gluconate transporter
ref|NC_012947.1|:c3192597-3192184	ECBD_3057	414	hypothetical protein	7.47351	27.1689	K01175	1.8621	Up	0.293988	0.53167	0.50504	-	GO:0016788//hydrolase activity, acting on ester bonds	GO:0009238	K01175	[EC:3.1.-.-];K07024
ref|NC_012947.1|:c3731757-3729895	ECBD_3568	1863	glutathione-regulated potassium-efflux system protein KefC	4.98234	18.1126	K11745	1.8621	Up	0.0319254	1.49586	0.121888	GO:0031224//intrinsic to membrane	GO:0015298//solute:cation antiporter activity	GO:0030001//metal ion transport	K11745	glutathione-regulated potassium-efflux system ancillary protein KefC
ref|NC_012947.1|:1330280-1331131	pdxK	852		14.526	52.8072	K00868	1.8621	Up	0.011465	1.94062	0.0558004	-	GO:0043169//cation binding;GO:0016301//kinase activity;GO:0032559	GO:0008614//pyridoxine metabolic process	K00868	pyridoxine kinase [EC:2.7.1.35]
ref|NC_012947.1|:1015845-1017644	ECBD_0966	1800	sulfite reductase subunit beta	6.87563	24.9954	K00380	1.8621	Up	0.011465	1.94062	0.0558705	-	GO:0016646//oxidoreductase activity, acting on the CH-NH group of donors, NAD or NADP as acceptor;GO:0046914//transition metal ion binding;GO:0016668//oxidoreductase activity, acting on a sulfur group of donors, NAD or NADP as acceptor;GO:0000166//nucleotide binding	GO:0051234//establishment of localization;GO:0000097//sulfur amino acid biosynthetic process;GO:0006091//generation of precursor metabolites and energy	K00380	sulfite reductase (NADPH) flavoprotein alpha-component [EC:1.8.1.2]
ref|NC_012947.1|:2383979-2385214	ECBD_2271	1236	integrase	2.50326	9.10026	K14059	1.8621	Up	0.293988	0.53167	0.505712	-	GO:0003676//nucleic acid binding	GO:0006259//DNA metabolic process	K14059	integrase
ref|NC_012947.1|:1617634-1618395	ECBD_1521	762	acetoin dehydrogenase	4.06041	14.7611	K00540	1.8621	Up	0.293988	0.53167	0.505263	-	GO:0003824//catalytic activity	GO:0008152//metabolic process	K00540	[EC:1.-.-.-]
ref|NC_012947.1|:c2510633-2509095	ECBD_2393	1539	nitrate reductase subunit beta	4.02083	14.6172	K00371	1.8621	Up	0.0926874	1.03298	0.243918	GO:0043234//protein complex;GO:0016020//membrane	GO:0016661;GO:0043169//cation binding;GO:0051536//iron-sulfur cluster binding	GO:0051234//establishment of localization;GO:0042126//nitrate metabolic process;GO:0006091//generation of precursor metabolites and energy	K00371	nitrate reductase 1, beta subunit [EC:1.7.99.4]
ref|NC_012947.1|:c4487339-4487238	ECBD_4258	102	rho operon leader peptide	30.3336	110.274	-	1.8621	Up	0.293988	0.53167	0.504816	-	-	-	-
ref|NC_012947.1|:1053466-1055175	ECBD_1004	1710	NADH dehydrogenase (ubiquinone) 30 kDa subunit	3.61875	13.1555	K00540	1.8621	Up	0.0926874	1.03298	0.244581	-	GO:0046914//transition metal ion binding;GO:0016699;GO:0000166//nucleotide binding;GO:0048037//cofactor binding;GO:0050136//NADH dehydrogenase (quinone) activity	GO:0008152//metabolic process	K00540	[EC:1.-.-.-]
ref|NC_012947.1|:444350-446410	ECBD_0412	2061	Lysozyme	3.00246	10.915	K13381	1.8621	Up	0.0926874	1.03298	0.244748	-	GO:0004553//hydrolase activity, hydrolyzing O-glycosyl compounds;GO:0043167//ion binding	GO:0044238//primary metabolic process	K13381	bifunctional chitinase	lysozyme [EC:3.2.1.14 3.2.1.17]
ref|NC_012947.1|:1539289-1540935	ECBD_1449	1647	malate:quinone oxidoreductase	63.8719	231.222	K00116	1.85602	Up	9.77e-15	14.0101	3.71e-13	-	GO:0016615//malate dehydrogenase activity	GO:0009060//aerobic respiration	K00116	malate dehydrogenase (quinone) [EC:1.1.5.4]
ref|NC_012947.1|:467037-467390	rplR	354		1783	6400.15	K02881	1.8438	Up	9.54e-80	79.0205	2.06e-77	GO:0030529//ribonucleoprotein complex	GO:0003723//RNA binding;GO:0005198//structural molecule activity	GO:0010467//gene expression	K02881	large subunit ribosomal protein L18
ref|NC_012947.1|:c3680152-3678677	murC	1476		77.5604	276.517	K01924	1.83398	Up	1.83e-15	14.7375	7.64e-14	GO:0044424//intracellular part	GO:0016881//acid-amino acid ligase activity;GO:0032559	GO:0000270//peptidoglycan metabolic process;GO:0045229//external encapsulating structure organization;GO:0065008;GO:0042546//cell wall biogenesis	K01924	UDP-N-acetylmuramate--alanine ligase [EC:6.3.2.8]
ref|NC_012947.1|:463875-464066	rpsQ	192		1160.26	4134.28	K02904	1.83319	Up	9.73e-29	28.0119	6.86e-27	GO:0030529//ribonucleoprotein complex	GO:0005198//structural molecule activity	GO:0010467//gene expression	K02904	large subunit ribosomal protein L29
ref|NC_012947.1|:c2801673-2800969	ECBD_2672	705	condesin subunit E	78.9966	280.343	K03804	1.82733	Up	4.24e-08	7.37263	9.03e-07	GO:0043232;GO:0031224//intrinsic to membrane	GO:0016782//transferase activity, transferring sulfur-containing groups	GO:0006259//DNA metabolic process;GO:0005975//carbohydrate metabolic process;GO:0051276//chromosome organization	K03804	chromosome partition protein MukE
ref|NC_012947.1|:462108-462386	rpsS	279		1574.74	5569.25	K02965	1.82237	Up	2.42e-54	53.6162	3.47e-52	GO:0033279	GO:0003723//RNA binding;GO:0005198//structural molecule activity	GO:0010467//gene expression	K02965	small subunit ribosomal protein S19
ref|NC_012947.1|:471605-472594	ECBD_0456	990	DNA-directed RNA polymerase subunit alpha	2278.33	8043.97	K03040	1.81993	Up	8.46e-271	270.073	1.09e-267	-	GO:0003676//nucleic acid binding;GO:0005515//protein binding;GO:0034062//RNA polymerase activity	GO:0006350	K03040	DNA-directed RNA polymerase subunit alpha [EC:2.7.7.6]
ref|NC_012947.1|:1133321-1134442	tyrA	1122		22.0608	77.3348	K14187	1.80963	Up	0.000395086	3.40331	0.00355577	GO:0044424//intracellular part	GO:0016866//intramolecular transferase activity;GO:0016628//oxidoreductase activity, acting on the CH-CH group of donors, NAD or NADP as acceptor	GO:0008652//cellular amino acid biosynthetic process;GO:0043648//dicarboxylic acid metabolic process;GO:0006570//tyrosine metabolic process	K14187	chorismate mutase	prephenate dehydrogenase [EC:5.4.99.5 1.3.1.12]
ref|NC_012947.1|:468537-469868	secY	1332		1988.36	6913.54	K03076	1.79785	Up	1.4e-307	306.854	2.72e-304	GO:0031224//intrinsic to membrane	GO:0005488//binding;GO:0008320//protein transmembrane transporter activity	GO:0006886//intracellular protein transport;GO:0071806	K03076	preprotein translocase subunit SecY
ref|NC_012947.1|:1429112-1430002	ECBD_1354	891	transposase YhgA family protein	10.4176	36.0684	-	1.79171	Up	0.0424968	1.37164	0.147446	-	-	-	-
ref|NC_012947.1|:4149849-4150163	ECBD_3964	315	hypothetical protein	29.467	102.022	K14393	1.79171	Up	0.0424968	1.37164	0.147315	GO:0031224//intrinsic to membrane	-	-	K14393	cation	acetate symporter
ref|NC_012947.1|:1498524-1499600	glpQ	1077		376.34	1300.99	K01126	1.78951	Up	5.86e-48	47.2321	6.68e-46	-	GO:0008081//phosphoric diester hydrolase activity	GO:0019400	K01126	glycerophosphoryl diester phosphodiesterase [EC:3.1.4.46]
ref|NC_012947.1|:472635-473018	rplQ	384		1079.69	3715.83	K02879	1.78307	Up	1.44e-48	47.8416	1.8e-46	GO:0030529//ribonucleoprotein complex	GO:0005198//structural molecule activity	GO:0010467//gene expression	K02879	large subunit ribosomal protein L17
ref|NC_012947.1|:c1037602-1036340	ECBD_0987	1263	Hrp-dependent type III effector protein	12.2487	41.9841	K00097	1.77721	Up	0.00736464	2.13285	0.0402358	-	GO:0016787//hydrolase activity	-	K00097	4-hydroxythreonine-4-phosphate dehydrogenase [EC:1.1.1.262]
ref|NC_012947.1|:c115570-114611	ECBD_0111	960	hypothetical protein	16.1147	55.2353	K09798	1.77721	Up	0.00736464	2.13285	0.0401792	-	GO:0016787//hydrolase activity	GO:0044238//primary metabolic process	K09798	hypothetical protein
ref|NC_012947.1|:1349312-1350550	ECBD_1281	1239	manganese transporter MntH	39.9552	136.173	K03322	1.76899	Up	7.95e-07	6.09963	1.41e-05	GO:0031224//intrinsic to membrane	GO:0015291//secondary active transmembrane transporter activity	GO:0051234//establishment of localization	K03322	manganese transport protein
ref|NC_012947.1|:c4244636-4244097	ECBD_4044	540	heat shock protein	11.4594	38.6833	-	1.75518	Up	0.124157	0.906029	0.299319	-	-	GO:0050896//response to stimulus	-
ref|NC_012947.1|:c3410331-3409654	ECBD_3274	678	hypothetical protein	9.12694	30.8097	K14591	1.75518	Up	0.124157	0.906029	0.299692	-	-	GO:0008652//cellular amino acid biosynthetic process	K14591	protein AroM
ref|NC_012947.1|:607167-608207	ECBD_0589	1041	permease	5.94435	20.0663	K07089	1.75518	Up	0.124157	0.906029	0.299506	-	-	-	K07089
ref|NC_012947.1|:c3810617-3809838	ECBD_3642	780	deoxyribonuclease YjjV	15.8668	53.5615	K03424	1.75518	Up	0.020095	1.69691	0.0849112	-	GO:0004520//endodeoxyribonuclease activity	-	K03424	TatD DNase family protein [EC:3.1.21.-]
ref|NC_012947.1|:c3978284-3977262	ECBD_3804	1023	inner-membrane translocator	6.04894	20.4194	K02057	1.75518	Up	0.124157	0.906029	0.299134	GO:0031224//intrinsic to membrane	GO:0003824//catalytic activity;GO:0005215//transporter activity	GO:0008645//hexose transport	K02057	simple sugar transport system permease protein
ref|NC_012947.1|:c4083303-4083031	ECBD_3904	273	hypothetical protein	22.6669	76.5165	K06975	1.75518	Up	0.124157	0.906029	0.299879	-	GO:0016407//acetyltransferase activity	-	K06975
ref|NC_012947.1|:3172983-3174515	ECBD_3037	1533	citrate lyase subunit alpha	4.03657	13.6262	K01643	1.75518	Up	0.124157	0.906029	0.298948	GO:0044424//intracellular part;GO:0043234//protein complex	GO:0016833//oxo-acid-lyase activity;GO:0008410//CoA-transferase activity	GO:0006732//coenzyme metabolic process	K01643	citrate lyase subunit alpha	citrate CoA-transferase [EC:4.1.3.6 2.8.3.10]
ref|NC_012947.1|:c2130268-2128142	ECBD_2015	2127	electron transport complex protein RnfC	20.365	67.9907	K03615	1.73924	Up	6.7e-06	5.17393	9.7e-05	GO:0016020//membrane	GO:0016491//oxidoreductase activity;GO:0051536//iron-sulfur cluster binding;GO:0000166//nucleotide binding	GO:0008152//metabolic process	K03615	electron transport complex protein RnfC
ref|NC_012947.1|:c3300661-3299369	ECBD_3170	1293	amino acid permease-associated region	43.0724	142.914	K07076	1.73031	Up	3.54e-07	6.451	6.73e-06	GO:0031224//intrinsic to membrane	GO:0005275//amine transmembrane transporter activity	GO:0015837//amine transport	K07076	;K03294		basic amino acid	polyamine antiporter, APA family
ref|NC_012947.1|:4201869-4203218	ECBD_4013	1350	aspartate kinase III	128.345	424.922	K00928	1.72717	Up	1.42e-19	18.8477	7.26e-18	-	GO:0031406//carboxylic acid binding;GO:0016774//phosphotransferase activity, carboxyl group as acceptor	GO:0006520//cellular amino acid metabolic process	K00928	aspartate kinase [EC:2.7.2.4]
ref|NC_012947.1|:c236898-235576	ECBD_0216	1323	metabolite/H+ symporter, major facilitator superfamily (MFS)	18.7092	61.9419	K08172	1.72717	Up	0.000887748	3.05171	0.00704208	GO:0031224//intrinsic to membrane	-	GO:0006810//transport	K08172	MFS transporter, MHS family, shikimate and dehydroshikimate transport protein
ref|NC_012947.1|:c4249072-4244849	ECBD_4045	4224	DNA-directed RNA polymerase subunit beta'	309.11	1017.59	K03046	1.71897	Up	1.1e-135	134.959	4.76e-133	-	GO:0003676//nucleic acid binding;GO:0034062//RNA polymerase activity	GO:0006350;GO:0050896//response to stimulus	K03046	DNA-directed RNA polymerase subunit beta' [EC:2.7.7.6]
ref|NC_012947.1|:c2988011-2986857	ECBD_2847	1155	8-amino-7-oxononanoate synthase	8.03645	26.433	K00652	1.71771	Up	0.0563142	1.24938	0.18098	-	GO:0016747//transferase activity, transferring acyl groups other than amino-acyl groups;GO:0048037//cofactor binding	GO:0006768//biotin metabolic process	K00652	8-amino-7-oxononanoate synthase [EC:2.3.1.47]
ref|NC_012947.1|:c4001662-4001015	ECBD_3824	648	TetR family transcriptional regulator	14.3242	47.1143	K09017	1.71771	Up	0.0563142	1.24938	0.18083	-	GO:0003676//nucleic acid binding;GO:0001071//nucleic acid binding transcription factor activity;GO:0016564//transcription repressor activity	GO:0010468//regulation of gene expression;GO:0006351//transcription, DNA-dependent	K09017	TetR	AcrR family transcriptional regulator
ref|NC_012947.1|:304878-305237	ECBD_0274	360	receptor	25.7836	84.8058	-	1.71771	Up	0.0563142	1.24938	0.180681	-	GO:0004871//signal transducer activity	-	-
ref|NC_012947.1|:460950-461252	rplW	303		1327.47	4364.47	K02892	1.71712	Up	7.61e-43	42.1186	7.38e-41	GO:0030529//ribonucleoprotein complex	GO:0003723//RNA binding;GO:0005198//structural molecule activity	GO:0010467//gene expression	K02892	large subunit ribosomal protein L23
ref|NC_012947.1|:462751-463452	rpsC	702		1621.94	5246.28	K02982	1.69357	Up	4.59e-114	113.338	1.48e-111	GO:0033279	GO:0003723//RNA binding;GO:0005198//structural molecule activity	GO:0010467//gene expression	K02982	small subunit ribosomal protein S3
ref|NC_012947.1|:467405-467908	rpsE	504		2265.27	7288.2	K02988	1.68588	Up	4.97e-113	112.304	1.48e-110	GO:0033279	GO:0003723//RNA binding;GO:0005198//structural molecule activity	GO:0010467//gene expression;GO:0042221//response to chemical stimulus	K02988	small subunit ribosomal protein S5
ref|NC_012947.1|:c3682514-3681270	ECBD_3528	1245	cell division protein FtsW	64.6143	207.793	K03588	1.68522	Up	2.93e-09	8.53313	7.1e-08	GO:0031224//intrinsic to membrane;GO:0032153//cell division site	GO:0005488//binding;GO:0017111//nucleoside-triphosphatase activity	GO:0000270//peptidoglycan metabolic process;GO:0045229//external encapsulating structure organization;GO:0065008;GO:0009987//cellular process	K03588	cell division protein FtsW
ref|NC_012947.1|:c4231128-4229803	ECBD_4028	1326	transcriptional regulatory protein ZraR	14.0001	44.8366	K07713	1.67923	Up	0.00617954	2.20904	0.0349423	GO:0044424//intracellular part	GO:0003676//nucleic acid binding;GO:0004871//signal transducer activity;GO:0001071//nucleic acid binding transcription factor activity;GO:0005515//protein binding;GO:0016462//pyrophosphatase activity;GO:0032559	GO:0023060;GO:0010468//regulation of gene expression;GO:0006351//transcription, DNA-dependent	K07713	two-component system, NtrC family, response regulator HydG
ref|NC_012947.1|:c3753824-3753375	ECBD_3588	450	peptidylprolyl isomerase FKBP-type	82.5075	264.237	K03774	1.67923	Up	7.39e-05	4.13136	0.000830367	-	GO:0016859//cis-trans isomerase activity	GO:0044267//cellular protein metabolic process	K03774	FKBP-type peptidyl-prolyl cis-trans isomerase SlpA [EC:5.2.1.8]
ref|NC_012947.1|:c3754443-3753949	lspA	495		93.7585	298.646	K03101	1.67142	Up	9.68e-06	5.01412	0.000135034	GO:0043234//protein complex;GO:0031224//intrinsic to membrane	GO:0008135//translation factor activity, nucleic acid binding;GO:0004175//endopeptidase activity	GO:0006412//translation	K03101	signal peptidase II [EC:3.4.23.36]
ref|NC_012947.1|:460348-460953	rplD	606		1082.4	3415.21	K02926	1.65774	Up	6.52e-63	62.1858	1.05e-60	GO:0030529//ribonucleoprotein complex	GO:0003723//RNA binding;GO:0005198//structural molecule activity	GO:0006412//translation;GO:0010468//regulation of gene expression;GO:0006351//transcription, DNA-dependent	K02926	large subunit ribosomal protein L4
ref|NC_012947.1|:c4473614-4472874	ECBD_4244	741	UDP-N-acetyl-D-mannosaminuronic acid transferase	4.17548	13.0109	K02852	1.63971	Up	0.399326	0.398672	0.626106	-	GO:0008194//UDP-glycosyltransferase activity	GO:0008152//metabolic process	K02852	UDP-N-acetyl-D-mannosaminuronic acid transferase [EC:2.4.1.-]
ref|NC_012947.1|:c2308058-2307393	ECBD_2189	666	DNA-binding transcriptional regulator	9.29139	28.9522	K13654	1.63971	Up	0.16529	0.781753	0.368271	GO:0044464//cell part	GO:0003676//nucleic acid binding;GO:0001071//nucleic acid binding transcription factor activity	GO:0010468//regulation of gene expression;GO:0006351//transcription, DNA-dependent	K13654	GntR family transcriptional regulator, colanic acid and biofilm gene transcriptional regulator
ref|NC_012947.1|:1879554-1881983	ECBD_1766	2430	molybdopterin guanine dinucleotide-containing S/N-oxide reductase	5.09306	15.8701	K07812	1.63971	Up	0.0346918	1.45977	0.127796	-	GO:0046914//transition metal ion binding;GO:0016662;GO:0016657//oxidoreductase activity, acting on NADH or NADPH, nitrogenous group as acceptor	GO:0008152//metabolic process	K07812	trimethylamine-N-oxide reductase (cytochrome c) 2 [EC:1.7.2.3]
ref|NC_012947.1|:671847-672983	ECBD_0658	1137	rRNA (guanine-N(2)-)-methyltransferase	5.44245	16.9588	K11391	1.63971	Up	0.16529	0.781753	0.368907	GO:0044424//intracellular part	GO:0005488//binding;GO:0008170//N-methyltransferase activity	GO:0006730//one-carbon metabolic process;GO:0000154//rRNA modification	K11391	ribosomal RNA large subunit methyltransferase G [EC:2.1.1.174]
ref|NC_012947.1|:2584730-2585191	ECBD_2465	462	NUDIX hydrolase	6.69704	20.8681	K12152	1.63971	Up	0.399326	0.398672	0.626866	-	GO:0003824//catalytic activity	-	K12152	phosphatase NudJ [EC:3.6.1.-]
ref|NC_012947.1|:4395640-4396167	ECBD_4174	528	molybdopterin-guanine dinucleotide biosynthesis protein B	17.5797	54.7788	K03753	1.63971	Up	0.0742626	1.12923	0.209807	-	GO:0032561	GO:0009108//coenzyme biosynthetic process	K03753	molybdopterin-guanine dinucleotide biosynthesis protein B
ref|NC_012947.1|:2781308-2782453	ECBD_2660	1146	alkanesulfonate monooxygenase	2.69985	8.41281	K04091	1.63971	Up	0.399326	0.398672	0.6256	-	GO:0016712//oxidoreductase activity, acting on paired donors, with incorporation or reduction of molecular oxygen, reduced flavin or flavoprotein as one donor, and incorporation of one atom of oxygen	GO:0008152//metabolic process	K04091	alkanesulfonate monooxygenase [EC:1.14.14.5]
ref|NC_012947.1|:c3454050-3453391	ECBD_3318	660	carbonate dehydratase	4.68793	14.6077	K01673	1.63971	Up	0.399326	0.398672	0.626612	-	GO:0016836//hydro-lyase activity;GO:0046914//transition metal ion binding	-	K01673	carbonic anhydrase [EC:4.2.1.1]
ref|NC_012947.1|:c2576940-2575375	ECBD_2454	1566	diguanylate phosphodiesterase	1.97575	6.1565	K13244	1.63971	Up	0.399326	0.398672	0.625347	-	-	-	K13244	c-di-GMP-specific phosphodiesterase [EC:3.1.4.52]
ref|NC_012947.1|:2181513-2181839	ECBD_2064	327	hypothetical protein	9.46187	29.4834	K09771	1.63971	Up	0.399326	0.398672	0.625095	GO:0031224//intrinsic to membrane	-	-	K09771	hypothetical protein
ref|NC_012947.1|:2267005-2267901	ECBD_2154	897	ATP-dependent peptide transporter membrane subunit	3.44931	10.7481	K02034	1.63971	Up	0.399326	0.398672	0.624843	GO:0031224//intrinsic to membrane	-	GO:0051234//establishment of localization	K02034	peptide	nickel transport system permease protein
ref|NC_012947.1|:3211696-3212439	ECBD_3073	744	phosphopantetheinyltransferase component of enterobactin synthase multienzyme complex	16.6346	51.8337	K02362	1.63971	Up	0.0346918	1.45977	0.127433	GO:0043234//protein complex	GO:0046872//metal ion binding;GO:0016780//phosphotransferase activity, for other substituted phosphate groups	GO:0009058//biosynthetic process;GO:0009238	K02362	enterobactin synthetase component D [EC:2.7.8.-]
ref|NC_012947.1|:320461-321306	ECBD_0290	846	glycerol-3-phosphate transporter membrane protein	7.3145	22.7921	K05815	1.63971	Up	0.16529	0.781753	0.369119	GO:0031224//intrinsic to membrane	-	GO:0051234//establishment of localization	K05815	sn-glycerol 3-phosphate transport system permease protein
ref|NC_012947.1|:c2880597-2879752	ECBD_2737	846	putrescine transporter subunit: membrane component of ABC superfamily	7.3145	22.7921	K11074	1.63971	Up	0.16529	0.781753	0.367848	GO:0031224//intrinsic to membrane	GO:0016743//carboxyl- or carbamoyltransferase activity	GO:0051234//establishment of localization	K11074	putrescine transport system permease protein
ref|NC_012947.1|:2535724-2536308	ECBD_2417	585	peptidyl-tRNA hydrolase	21.1558	65.9219	K01056	1.63971	Up	0.0346918	1.45977	0.127675	GO:0044424//intracellular part	GO:0004091//carboxylesterase activity	GO:0010467//gene expression	K01056	peptidyl-tRNA hydrolase, PTH1 family [EC:3.1.1.29]
ref|NC_012947.1|:c1088511-1087339	ECBD_1035	1173	efflux pump membrane protein	7.91313	24.6575	K03543	1.63971	Up	0.0742626	1.12923	0.209654	GO:0009274//peptidoglycan-based cell wall	GO:0022857//transmembrane transporter activity;GO:0022892	GO:0015893//drug transport;GO:0015031//protein transport	K03543	multidrug resistance protein A
ref|NC_012947.1|:c2375285-2374548	ECBD_2253	738	hypothetical protein	4.19246	13.0638	-	1.63971	Up	0.399326	0.398672	0.626359	-	GO:0008238//exopeptidase activity	-	-
ref|NC_012947.1|:c4022925-4021762	ECBD_3848	1164	glutathionylspermidine synthase	5.31621	16.5654	K01917	1.63971	Up	0.16529	0.781753	0.368695	-	GO:0032559	-	K01917	glutathionylspermidine synthase [EC:6.3.1.8]
ref|NC_012947.1|:c2327748-2326756	ECBD_2211	993	potassium-tellurite ethidium and proflavin transporter	6.23169	19.4181	K03304	1.63971	Up	0.16529	0.781753	0.369332	GO:0031224//intrinsic to membrane	-	GO:0006810//transport	K03304	tellurite resistance	dicarboxylate transporter, TDT family
ref|NC_012947.1|:4294217-4294879	ECBD_4077	663	fructose-6-phosphate aldolase	4.66671	14.5416	K08314	1.63971	Up	0.399326	0.398672	0.625853	GO:0044424//intracellular part	GO:0016830//carbon-carbon lyase activity;GO:0016744	GO:0006007//glucose catabolic process	K08314	fructose-6-phosphate aldolase 2 [EC:4.1.2.-]
ref|NC_012947.1|:1185296-1186630	ECBD_1130	1335	two component, sigma54 specific, Fis family transcriptional regulator	9.27051	28.8871	K07715	1.63971	Up	0.0346918	1.45977	0.127554	GO:0044464//cell part	GO:0016772//transferase activity, transferring phosphorus-containing groups;GO:0003676//nucleic acid binding;GO:0004871//signal transducer activity;GO:0005515//protein binding;GO:0016462//pyrophosphatase activity;GO:0032559	GO:0023060;GO:0010468//regulation of gene expression;GO:0006351//transcription, DNA-dependent	K07715	two-component system, NtrC family, response regulator YfhA
ref|NC_012947.1|:2965476-2965925	ECBD_2825	450	hypothetical protein	13.7513	42.8492	K09935	1.63971	Up	0.16529	0.781753	0.368483	-	-	GO:0009987//cellular process	K09935	hypothetical protein
ref|NC_012947.1|:c122456-121983	ECBD_0119	474	tRNA/rRNA methyltransferase YibK	13.055	40.6797	K03216	1.63971	Up	0.16529	0.781753	0.36806	-	GO:0003676//nucleic acid binding;GO:0008168//methyltransferase activity	GO:0010467//gene expression	K03216	RNA methyltransferase, TrmH family, group 2 [EC:2.1.1.-]
ref|NC_012947.1|:572186-572443	rpmA	258		767.512	2385.36	K02899	1.63594	Up	2.02e-19	18.6946	1.02e-17	GO:0030529//ribonucleoprotein complex	GO:0005198//structural molecule activity	GO:0010467//gene expression	K02899	large subunit ribosomal protein L27
ref|NC_012947.1|:c2764037-2762397	ECBD_2644	1641	paraquat-inducible protein B	24.5109	75.3974	K06192	1.62109	Up	8.07e-05	4.09313	0.000896949	-	-	-	K06192	paraquat-inducible protein B
ref|NC_012947.1|:c3575048-3574452	rnhB	597		46.6437	142.651	K03470	1.61274	Up	0.00125947	2.89981	0.00934128	GO:0044424//intracellular part	GO:0016891//endoribonuclease activity, producing 5'-phosphomonoesters;GO:0003676//nucleic acid binding;GO:0043169//cation binding	-	K03470	ribonuclease HII [EC:3.1.26.4]
ref|NC_012947.1|:2038315-2038671	rplT	357		1499.35	4581.99	K02887	1.61164	Up	4.33e-48	47.3635	5.08e-46	GO:0030529//ribonucleoprotein complex	GO:0003723//RNA binding;GO:0003824//catalytic activity;GO:0005198//structural molecule activity	GO:0010467//gene expression;GO:0042257	K02887	large subunit ribosomal protein L20
ref|NC_012947.1|:c2767332-2765425	ECBD_2646	1908	ABC transporter ATPase	38.9186	118.745	K01552	1.60933	Up	8.32e-08	7.07988	1.73e-06	-	GO:0017111//nucleoside-triphosphatase activity;GO:0003676//nucleic acid binding;GO:0032559	-	K01552	[EC:3.6.3.-];K06020		sulfate-transporting ATPase [EC:3.6.3.25];K06022		molybdate-transporting ATPase [EC:3.6.3.29];K10834		heme-transporting ATPase [EC:3.6.3.41]
ref|NC_012947.1|:461270-462091	rplB	822		1358.81	4128.54	K02886	1.60328	Up	3.25e-97	96.4881	8.39e-95	GO:0033279	GO:0003723//RNA binding;GO:0003824//catalytic activity;GO:0005198//structural molecule activity	GO:0010467//gene expression	K02886	large subunit ribosomal protein L2
ref|NC_012947.1|:1238068-1239540	engA	1473		37.8089	114.541	K03977	1.59906	Up	4.56e-06	5.34104	6.83e-05	GO:0044464//cell part	GO:0032561	-	K03977	GTP-binding protein
ref|NC_012947.1|:c3600304-3598787	dgt	1518		12.2294	37.0485	K01129	1.59906	Up	0.0104556	1.98065	0.0523996	-	GO:0046872//metal ion binding;GO:0016793	GO:0009205	K01129	dGTPase [EC:3.1.5.1]
ref|NC_012947.1|:c817168-816218	ECBD_0793	951	glutathione synthetase	71.5759	216.274	K01920	1.59531	Up	4.04e-07	6.39362	7.49e-06	-	GO:0043169//cation binding;GO:0016881//acid-amino acid ligase activity;GO:0032559	GO:0006749//glutathione metabolic process	K01920	glutathione synthase [EC:6.3.2.3]
ref|NC_012947.1|:3219052-3220299	ECBD_3085	1248	MscS Mechanosensitive ion channel	22.3127	66.9519	K03442	1.58526	Up	0.00162533	2.78906	0.0115682	GO:0031224//intrinsic to membrane	-	GO:0006810//transport	K03442	small conductance mechanosensitive channel
ref|NC_012947.1|:c1360888-1360031	ECBD_1290	858	AraC family transcriptional regulator	14.4244	43.074	K07720	1.57831	Up	0.045297	1.34393	0.153859	GO:0044464//cell part	GO:0003677//DNA binding;GO:0001071//nucleic acid binding transcription factor activity	GO:0010468//regulation of gene expression;GO:0006351//transcription, DNA-dependent	K07720	two-component system, response regulator YesN;K07506		AraC family transcriptional regulator
ref|NC_012947.1|:c2742230-2741523	ECBD_2621	708	hydrogenase 1 b-type cytochrome subunit	17.4804	52.1998	K03620	1.57831	Up	0.045297	1.34393	0.153994	GO:0031224//intrinsic to membrane	GO:0016620//oxidoreductase activity, acting on the aldehyde or oxo group of donors, NAD or NADP as acceptor;GO:0046914//transition metal ion binding	GO:0051234//establishment of localization;GO:0022900//electron transport chain	K03620	Ni	Fe-hydrogenase 1 B-type cytochrome subunit
ref|NC_012947.1|:1497161-1498519	glpT	1359		432.573	1282.88	K02445	1.56837	Up	3.59e-49	48.4449	4.64e-47	GO:0031224//intrinsic to membrane	GO:0015168//glycerol transmembrane transporter activity	GO:0015793//glycerol transport	K02445	MFS transporter, OPA family, glycerol-3-phosphate transporter
ref|NC_012947.1|:1412531-1413709	ECBD_1337	1179	hypothetical protein	7.87285	23.1691	-	1.55724	Up	0.0974178	1.01136	0.252596	GO:0031224//intrinsic to membrane	-	GO:0006810//transport	-
ref|NC_012947.1|:1734313-1735059	ECBD_1622	747	hypothetical protein	12.4258	36.5681	-	1.55724	Up	0.0974178	1.01136	0.252427	-	GO:0003824//catalytic activity	-	-
ref|NC_012947.1|:c3677762-3676932	ECBD_3524	831	cell division protein FtsQ	130.314	380.925	K03589	1.54751	Up	6.72e-10	9.17263	1.74e-08	-	-	GO:0009987//cellular process	K03589	cell division protein FtsQ
ref|NC_012947.1|:c4523693-4521825	trkD	1869		8.27724	24.0726	K03549	1.54017	Up	0.0279922	1.55296	0.109789	GO:0031224//intrinsic to membrane	GO:0046873//metal ion transmembrane transporter activity;GO:0031420;GO:0015291//secondary active transmembrane transporter activity	GO:0030001//metal ion transport	K03549	KUP system potassium uptake protein
ref|NC_012947.1|:c3751276-3750455	ECBD_3585	822	dihydrodipicolinate reductase	56.4604	164.203	K00215	1.54017	Up	7.23e-05	4.14086	0.000815348	GO:0044424//intracellular part	GO:0016628//oxidoreductase activity, acting on the CH-CH group of donors, NAD or NADP as acceptor	GO:0009089//lysine biosynthetic process via diaminopimelate	K00215	dihydrodipicolinate reductase [EC:1.3.1.26]
ref|NC_012947.1|:c657428-657129	ECBD_0639	300	hypothetical protein	92.821	267.808	-	1.52867	Up	0.00268744	2.57066	0.0174909	-	-	-	-
ref|NC_012947.1|:464066-464320	rpsQ	255		1638.02	4707.11	K02961	1.52289	Up	6.42e-33	32.1925	4.88e-31	GO:0030529//ribonucleoprotein complex	GO:0003723//RNA binding;GO:0005198//structural molecule activity	GO:0010467//gene expression	K02961	small subunit ribosomal protein S17
ref|NC_012947.1|:3141426-3143096	ECBD_3003	1671	heat shock protein 70	3.70321	10.5777	K04045	1.51418	Up	0.218542	0.660465	0.429881	-	GO:0016628//oxidoreductase activity, acting on the CH-CH group of donors, NAD or NADP as acceptor;GO:0032559	GO:0008152//metabolic process;GO:0050896//response to stimulus	K04045	molecular chaperone HscC
ref|NC_012947.1|:1339358-1339576	ECBD_1272	219	cytoplasmic protein	28.256	80.7092	K09954	1.51418	Up	0.218542	0.660465	0.429663	-	-	-	K09954	hypothetical protein
ref|NC_012947.1|:3543455-3543922	rnhA	468		13.2224	37.7678	K03469	1.51418	Up	0.218542	0.660465	0.429445	GO:0044424//intracellular part	GO:0016891//endoribonuclease activity, producing 5'-phosphomonoesters;GO:0043169//cation binding	-	K03469	ribonuclease HI [EC:3.1.26.4]
ref|NC_012947.1|:1255263-1256552	ECBD_1191	1290	uracil transporter	4.79695	13.7018	K02824	1.51418	Up	0.218542	0.660465	0.430973	GO:0031224//intrinsic to membrane	-	GO:0006810//transport	K02824	uracil permease
ref|NC_012947.1|:573551-574723	obgE	1173		73.8558	210.958	K03979	1.51418	Up	8.6e-08	7.0655	1.77e-06	GO:0044424//intracellular part	GO:0017111//nucleoside-triphosphatase activity;GO:0032561	-	K03979	GTP-binding protein
ref|NC_012947.1|:3910841-3911362	ECBD_3745	522	RNA polymerase sigma factor FecI	23.7091	67.7215	K03088	1.51418	Up	0.058876	1.23006	0.185826	-	GO:0003676//nucleic acid binding;GO:0046914//transition metal ion binding;GO:0001071//nucleic acid binding transcription factor activity;GO:0000996	GO:0010468//regulation of gene expression;GO:0000041//transition metal ion transport;GO:0006351//transcription, DNA-dependent	K03088	RNA polymerase sigma-70 factor, ECF subfamily
ref|NC_012947.1|:104472-105497	ECBD_0102	1026	Lipopolysaccharide glucosyltransferase I	6.03125	17.2274	K12985	1.51418	Up	0.218542	0.660465	0.430754	-	GO:0035251//UDP-glucosyltransferase activity;GO:0035250//UDP-galactosyltransferase activity	GO:0008610//lipid biosynthetic process	K12985	(galactosyl)LPS 1,2-glucosyltransferase [EC:2.4.1.-]
ref|NC_012947.1|:c2130839-2130261	ECBD_2016	579	electron transport complex protein RnfB	21.375	61.0546	K03616	1.51418	Up	0.058876	1.23006	0.185675	GO:0016020//membrane;GO:0044424//intracellular part	GO:0051536//iron-sulfur cluster binding;GO:0043169//cation binding	GO:0051234//establishment of localization;GO:0006091//generation of precursor metabolites and energy	K03616	electron transport complex protein RnfB
ref|NC_012947.1|:2594543-2595400	potB	858		21.6366	61.8018	K11071	1.51418	Up	0.0174617	1.75791	0.0760203	GO:0031224//intrinsic to membrane	-	GO:0051234//establishment of localization	K11071	spermidine	putrescine transport system permease protein
ref|NC_012947.1|:c2989048-2988008	ECBD_2848	1041	biotin synthase	5.94435	16.9792	K01012	1.51418	Up	0.218542	0.660465	0.430099	-	GO:0046914//transition metal ion binding;GO:0051536//iron-sulfur cluster binding;GO:0016783//sulfurtransferase activity	GO:0006768//biotin metabolic process	K01012	biotin synthetase [EC:2.8.1.6]
ref|NC_012947.1|:c3414056-3412941	adrA	1116		5.54486	15.8381	K00936	1.51418	Up	0.218542	0.660465	0.430317	GO:0031224//intrinsic to membrane	GO:0016829//lyase activity	GO:0009124//nucleoside monophosphate biosynthetic process	K00936	[EC:2.7.3.-];K11444		two-component system, chemotaxis family, response regulator WspR [EC:2.7.7.65];K02488		two-component system, cell cycle response regulator;K13590		diguanylate cyclase
ref|NC_012947.1|:c1679423-1678008	ECBD_1576	1416	multidrug efflux system protein MdtE	4.3701	12.4826	K03446	1.51418	Up	0.218542	0.660465	0.431192	GO:0031224//intrinsic to membrane	GO:0008493//tetracycline transporter activity	GO:0015850//organic alcohol transport;GO:0042221//response to chemical stimulus	K03446	MFS transporter, DHA2 family, multidrug resistance protein B
ref|NC_012947.1|:2020931-2021680	ECBD_1912	750	hypothetical protein	8.25075	23.5671	K03478	1.51418	Up	0.218542	0.660465	0.430536	-	GO:0016787//hydrolase activity	GO:0044238//primary metabolic process	K03478	hypothetical protein
ref|NC_012947.1|:466494-467027	rplF	534		1998.95	5687.15	K02933	1.50846	Up	1.18e-79	78.9281	2.42e-77	GO:0030529//ribonucleoprotein complex	GO:0003723//RNA binding;GO:0005198//structural molecule activity	GO:0010467//gene expression	K02933	large subunit ribosomal protein L6
ref|NC_012947.1|:870938-872671	ECBD_0845	1734	ssDNA exonuclease RecJ	33.9023	96.3737	K07462	1.50726	Up	1.3e-05	4.88606	0.000175367	-	GO:0004527//exonuclease activity;GO:0046914//transition metal ion binding;GO:0016740//transferase activity	GO:0006259//DNA metabolic process;GO:0006796//phosphate metabolic process	K07462	single-stranded-DNA-specific exonuclease [EC:3.1.-.-]
ref|NC_012947.1|:c3684915-3683833	mraY	1083		68.5658	194.365	K01000	1.5032	Up	9.55e-07	6.02	1.67e-05	GO:0031224//intrinsic to membrane	GO:0016780//phosphotransferase activity, for other substituted phosphate groups	GO:0000270//peptidoglycan metabolic process;GO:0045229//external encapsulating structure organization;GO:0065008;GO:0009987//cellular process	K01000	phospho-N-acetylmuramoyl-pentapeptide-transferase [EC:2.7.8.13]
ref|NC_012947.1|:459708-460337	rplC	630		1173.77	3323.37	K02906	1.5015	Up	4.62e-55	54.3354	6.89e-53	GO:0030529//ribonucleoprotein complex	GO:0003723//RNA binding;GO:0005198//structural molecule activity	GO:0010467//gene expression	K02906	large subunit ribosomal protein L3
ref|NC_012947.1|:465196-465735	rplE	540		1718.91	4841.37	K02931	1.49392	Up	8.09e-68	67.0921	1.49e-65	GO:0030529//ribonucleoprotein complex	GO:0003723//RNA binding;GO:0005198//structural molecule activity	GO:0010467//gene expression	K02931	large subunit ribosomal protein L5
ref|NC_012947.1|:c2093753-2092380	ECBD_1980	1374	multidrug efflux protein	22.5184	63.1512	K03327	1.4877	Up	0.00219794	2.65798	0.0149314	GO:0031224//intrinsic to membrane	GO:0015291//secondary active transmembrane transporter activity	GO:0030001//metal ion transport;GO:0015893//drug transport	K03327	multidrug resistance protein, MATE family
ref|NC_012947.1|:c4332860-4331877	ECBD_4114	984	2-keto-3-deoxygluconate permease	9.43302	26.1276	K02526	1.46978	Up	0.127066	0.895971	0.303877	GO:0031224//intrinsic to membrane	GO:0005402	GO:0006810//transport	K02526	2-keto-3-deoxygluconate permease
ref|NC_012947.1|:1417015-1417827	truA	813		53.2798	146.257	K06173	1.45684	Up	0.000374238	3.42685	0.00341569	-	GO:0003676//nucleic acid binding;GO:0016866//intramolecular transferase activity	GO:0001522//pseudouridine synthesis;GO:0006399//tRNA metabolic process	K06173	tRNA pseudouridine synthase A [EC:5.4.99.12]
ref|NC_012947.1|:c2736679-2735381	ECBD_2614	1299	phosphoanhydride phosphorylase	16.673	45.7685	K01093	1.45684	Up	0.0140527	1.85224	0.0658339	-	GO:0016791//phosphatase activity	-	K01093	4-phytase	acid phosphatase [EC:3.1.3.26 3.1.3.2]
ref|NC_012947.1|:1027446-1028156	ispF	711		30.4616	83.6193	K00991	1.45684	Up	0.0140527	1.85224	0.0659135	-	GO:0070567	GO:0006721//terpenoid metabolic process	K00991	2-C-methyl-D-erythritol 4-phosphate cytidylyltransferase [EC:2.7.7.60]
ref|NC_012947.1|:2261182-2263581	ECBD_2150	2400	cAMP phosphodiesterase	5.15672	14.0599	K13243	1.44706	Up	0.0761554	1.1183	0.213444	-	GO:0060089;GO:0004673//protein histidine kinase activity;GO:0016829//lyase activity	GO:0006351//transcription, DNA-dependent;GO:0009124//nucleoside monophosphate biosynthetic process;GO:0023060	K13243	c-di-GMP-specific phosphodiesterase [EC:3.1.4.52]
ref|NC_012947.1|:1798403-1799185	ECBD_1679	783	heavy metal sensor signal transduction histidine kinase	15.806	43.0955	K02483	1.44706	Up	0.0761554	1.1183	0.213753	GO:0044464//cell part	GO:0004871//signal transducer activity;GO:0003676//nucleic acid binding	GO:0010468//regulation of gene expression;GO:0006351//transcription, DNA-dependent;GO:0050877//neurological system process;GO:0023060	K02483	two-component system, OmpR family, response regulator
ref|NC_012947.1|:c2348210-2346894	ECBD_2229	1317	dual specificity phosphatase	9.39721	25.6217	K01112	1.44706	Up	0.0761554	1.1183	0.213599	GO:0044464//cell part	GO:0004721//phosphoprotein phosphatase activity	GO:0006796//phosphate metabolic process;GO:0006464//protein modification process	K01112	[EC:3.1.3.-];K01090		protein phosphatase [EC:3.1.3.16];K07029
ref|NC_012947.1|:2559520-2561061	nhaB	1542		26.0846	70.8596	K03314	1.44177	Up	0.000737086	3.13248	0.00614872	GO:0031224//intrinsic to membrane	GO:0046873//metal ion transmembrane transporter activity;GO:0005451//monovalent cation:hydrogen antiporter activity	GO:0030001//metal ion transport	K03314	Na+:H+ antiporter, NhaB family
ref|NC_012947.1|:c4104892-4103390	ECBD_3920	1503	proline/glycine betaine transporter	92.6357	251.237	K03762	1.43941	Up	1.73e-10	9.76195	4.75e-09	GO:0031224//intrinsic to membrane	GO:0015291//secondary active transmembrane transporter activity;GO:0016798//hydrolase activity, acting on glycosyl bonds;GO:0043167//ion binding	GO:0044238//primary metabolic process;GO:0006810//transport	K03762	MFS transporter, MHS family, proline	betaine transporter
ref|NC_012947.1|:2690256-2691581	ECBD_2572	1326	N-glycosyltransferase	11.6668	31.5068	K11936	1.43326	Up	0.0464974	1.33257	0.157111	GO:0031224//intrinsic to membrane	GO:0016740//transferase activity	-	K11936	biofilm PGA synthesis N-glycosyltransferase PgaC [EC:2.4.-.-]
ref|NC_012947.1|:c2808929-2807943	lpxK	987		34.4826	92.7966	K00912	1.4282	Up	0.00227416	2.64318	0.0154221	-	GO:0016301//kinase activity;GO:0032559	GO:0008654//phospholipid biosynthetic process	K00912	tetraacyldisaccharide 4'-kinase [EC:2.7.1.130]
ref|NC_012947.1|:c1847656-1846445	ECBD_1733	1212	aromatic amino acid transporter	15.317	41.0992	K03834	1.42398	Up	0.0287498	1.54137	0.111856	GO:0031224//intrinsic to membrane	-	GO:0015837//amine transport	K03834	tyrosine-specific transport protein
ref|NC_012947.1|:465750-466055	rpsN	306		2426.69	6511.4	K02954	1.42398	Up	1.82e-48	47.7399	2.21e-46	GO:0030529//ribonucleoprotein complex	GO:0003723//RNA binding;GO:0005198//structural molecule activity	GO:0010467//gene expression	K02954	small subunit ribosomal protein S14
ref|NC_012947.1|:c1569686-1568661	ECBD_1478	1026	binding-protein-dependent transporters inner membrane component	18.0938	48.5499	K13895	1.42398	Up	0.0287498	1.54137	0.111968	GO:0031224//intrinsic to membrane	-	GO:0051234//establishment of localization	K13895	microcin C transport system permease protein
ref|NC_012947.1|:922723-923985	ECBD_0886	1263	diaminopimelate decarboxylase	122.487	328.239	K01586	1.42211	Up	3.35e-11	10.475	9.85e-10	-	GO:0016831//carboxy-lyase activity	GO:0009085//lysine biosynthetic process	K01586	diaminopimelate decarboxylase [EC:4.1.1.20]
ref|NC_012947.1|:c1568659-1567070	ECBD_1477	1590	ABC transporter	25.2971	67.7099	K13896	1.42039	Up	0.000933524	3.02987	0.00734511	-	GO:0017111//nucleoside-triphosphatase activity;GO:0032559	GO:0006810//transport	K13896	microcin C transport system ATP-binding protein
ref|NC_012947.1|:2855-3928	recF	1074		37.451	100.241	K03629	1.42039	Up	0.000933524	3.02987	0.00733024	GO:0043232	GO:0043566//structure-specific DNA binding;GO:0032559	GO:0031668//cellular response to extracellular stimulus;GO:0006259//DNA metabolic process;GO:0033554//cellular response to stress	K03629	DNA replication and repair protein RecF
ref|NC_012947.1|:3545502-3546860	mltD	1359		264.097	705.877	K08307	1.41835	Up	5.31e-24	23.2749	3.08e-22	GO:0016020//membrane	GO:0004721//phosphoprotein phosphatase activity;GO:0016835//carbon-oxygen lyase activity;GO:0016740//transferase activity	GO:0009056//catabolic process;GO:0045229//external encapsulating structure organization;GO:0006464//protein modification process;GO:0006796//phosphate metabolic process	K08307	membrane-bound lytic murein transglycosylase D [EC:3.2.1.-]
ref|NC_012947.1|:481796-482614	aroE	819		52.8894	141.261	K00014	1.41731	Up	0.000600162	3.22173	0.00516193	GO:0044424//intracellular part	GO:0016616//oxidoreductase activity, acting on the CH-OH group of donors, NAD or NADP as acceptor;GO:0000166//nucleotide binding	GO:0008652//cellular amino acid biosynthetic process	K00014	shikimate dehydrogenase [EC:1.1.1.25]
ref|NC_012947.1|:4558405-4559742	ECBD_4318	1338	xanthine/uracil/vitamin C permease	16.187	43.2335	K06901	1.41731	Up	0.0179405	1.74617	0.0775822	GO:0044464//cell part	-	GO:0006810//transport	K06901	putative MFS transporter, AGZA family, xanthine	uracil permease
ref|NC_012947.1|:566843-567394	ECBD_0549	552	hypothetical protein	117.708	314.383	K02067	1.41731	Up	2.26e-05	4.64589	0.000288325	GO:0031224//intrinsic to membrane	GO:0005319//lipid transporter activity;GO:0003676//nucleic acid binding	GO:0051234//establishment of localization	K02067	putative ABC transport system substrate-binding protein
ref|NC_012947.1|:c2967521-2966157	ECBD_2826	1365	ATP-dependent RNA helicase RhlE	31.7337	84.7567	K11927	1.41731	Up	0.000600162	3.22173	0.0051505	-	GO:0032559;GO:0042623//ATPase activity, coupled	-	K11927	ATP-dependent RNA helicase RhlE [EC:3.6.4.13]
ref|NC_012947.1|:469900-470016	rpmJ	117		4654.27	12415.3	K02919	1.41549	Up	1.89e-35	34.7235	1.53e-33	GO:0030529//ribonucleoprotein complex	GO:0046914//transition metal ion binding;GO:0005198//structural molecule activity	GO:0010467//gene expression	K02919	large subunit ribosomal protein L36
ref|NC_012947.1|:466089-466481	rpsH	393		1755.65	4669.26	K02994	1.41119	Up	3.7e-44	43.4318	3.78e-42	GO:0030529//ribonucleoprotein complex	GO:0003723//RNA binding;GO:0005198//structural molecule activity	GO:0010467//gene expression	K02994	small subunit ribosomal protein S8
ref|NC_012947.1|:360950-363343	ECBD_0328	2394	glycogen/starch/alpha-glucan phosphorylase	11.6317	30.8751	K00688	1.40838	Up	0.007124	2.14728	0.0394771	-	GO:0048037//cofactor binding;GO:0016758//transferase activity, transferring hexosyl groups	GO:0044238//primary metabolic process	K00688	starch phosphorylase [EC:2.4.1.1]
ref|NC_012947.1|:c3581613-3579181	ECBD_3442	2433	outer membrane protein assembly factor YaeT	278.501	738.37	K07277	1.40666	Up	4.71e-43	42.327	4.68e-41	GO:0019867//outer membrane;GO:0031224//intrinsic to membrane	-	-	K07277	outer membrane protein
ref|NC_012947.1|:467912-468091	rpmD	180		1220.42	3231.55	K02907	1.40484	Up	6.52e-15	14.1858	2.58e-13	GO:0033279	GO:0005198//structural molecule activity	GO:0010467//gene expression	K02907	large subunit ribosomal protein L30
ref|NC_012947.1|:c977738-976371	ECBD_0931	1368	L-serine dehydratase	52.0195	137.428	K01752	1.40155	Up	1.2e-05	4.92082	0.000163073	-	GO:0051536//iron-sulfur cluster binding;GO:0016841//ammonia-lyase activity	GO:0006006//glucose metabolic process	K01752	L-serine dehydratase [EC:4.3.1.17]
ref|NC_012947.1|:470163-470519	rpsM	357		1629.35	4298.43	K02952	1.39951	Up	9.99e-37	36.0004	8.42e-35	GO:0030529//ribonucleoprotein complex	GO:0003723//RNA binding;GO:0005198//structural molecule activity	GO:0010467//gene expression	K02952	small subunit ribosomal protein S13
ref|NC_012947.1|:c3681273-3680206	murG	1068		115.881	303.917	K02563	1.39103	Up	8.72e-09	8.05948	2e-07	GO:0016020//membrane	GO:0005488//binding;GO:0008375//acetylglucosaminyltransferase activity	GO:0065008;GO:0000270//peptidoglycan metabolic process;GO:0045229//external encapsulating structure organization;GO:0019276//UDP-N-acetylgalactosamine metabolic process;GO:0030258//lipid modification	K02563	UDP-N-acetylglucosamine--N-acetylmuramyl-(pentapeptide) pyrophosphoryl-undecaprenol N-acetylglucosamine transferase [EC:2.4.1.227]
ref|NC_012947.1|:2086862-2087647	ECBD_1975	786	cytochrome B561	7.87285	20.4433	K08354	1.37667	Up	0.286726	0.542533	0.499421	GO:0044464//cell part	GO:0003824//catalytic activity	GO:0022900//electron transport chain	K08354	thiosulfate reductase cytochrome b subunit
ref|NC_012947.1|:c3460049-3458163	prpE	1887		3.27931	8.51535	K01908	1.37667	Up	0.286726	0.542533	0.498525	-	GO:0016878//acid-thiol ligase activity	GO:0019543//propionate catabolic process	K01908	propionyl-CoA synthetase [EC:6.2.1.17]
ref|NC_012947.1|:323665-325407	ggt	1743		3.55024	9.21885	K00681	1.37667	Up	0.286726	0.542533	0.498302	-	GO:0016755;GO:0016747//transferase activity, transferring acyl groups other than amino-acyl groups	-	K00681	gamma-glutamyltranspeptidase [EC:2.3.2.2]
ref|NC_012947.1|:542291-543166	ECBD_0525	876	N-acetylmannosamine kinase	10.596	27.5145	K00885	1.37667	Up	0.164711	0.783278	0.368887	-	GO:0016773//phosphotransferase activity, alcohol group as acceptor;GO:0043169//cation binding;GO:0032559	GO:0044238//primary metabolic process	K00885	N-acylmannosamine kinase [EC:2.7.1.60]
ref|NC_012947.1|:c457056-456241	ECBD_0427	816	general secretion pathway protein C	3.79171	9.84587	K02452	1.37667	Up	0.537012	0.270016	0.729366	GO:0043234//protein complex;GO:0031224//intrinsic to membrane	GO:0005488//binding;GO:0022892	GO:0009306//protein secretion	K02452	general secretion pathway protein C
ref|NC_012947.1|:c1099899-1099570	ECBD_1047	330	hypothetical protein	150.014	389.538	K05594	1.37667	Up	0.000395754	3.40257	0.00355354	GO:0043231//intracellular membrane-bounded organelle	GO:0003676//nucleic acid binding	-	K05594	ElaB protein
ref|NC_012947.1|:878112-880031	ECBD_0852	1920	4Fe-4S ferredoxin iron-sulfur binding domain protein	3.22295	8.36899	K00266	1.37667	Up	0.286726	0.542533	0.499645	-	GO:0030554//adenyl nucleotide binding;GO:0016638//oxidoreductase activity, acting on the CH-NH2 group of donors;GO:0043169//cation binding;GO:0051536//iron-sulfur cluster binding	GO:0006536//glutamate metabolic process	K00266	glutamate synthase (NADPH	NADH) small chain [EC:1.4.1.13 1.4.1.14]
ref|NC_012947.1|:c357499-356294	ECBD_0325	1206	major facilitator superfamily MFS_1	10.2621	26.6475	K08151	1.37667	Up	0.0979962	1.00879	0.253418	GO:0031224//intrinsic to membrane	GO:0008493//tetracycline transporter activity;GO:0015291//secondary active transmembrane transporter activity	GO:0015850//organic alcohol transport;GO:0042221//response to chemical stimulus	K08151	MFS transporter, DHA1 family, tetracycline resistance protein
ref|NC_012947.1|:543163-543627	ECBD_0526	465	hypothetical protein	19.9615	51.8337	-	1.37667	Up	0.164711	0.783278	0.368462	-	GO:0003824//catalytic activity	-	-
ref|NC_012947.1|:3665193-3666395	ECBD_3513	1203	type IV pilin biogenesis protein	5.14386	13.357	K02505	1.37667	Up	0.286726	0.542533	0.498749	GO:0043234//protein complex;GO:0031224//intrinsic to membrane	GO:0022892	GO:0009306//protein secretion	K02505	protein transport protein HofC
ref|NC_012947.1|:2820663-2822423	ECBD_2690	1761	hypothetical protein	21.0837	54.7477	K09136	1.37667	Up	0.00232428	2.63371	0.0157071	-	-	-	K09136	hypothetical protein
ref|NC_012947.1|:c1071316-1070957	ECBD_1019	360	DNA-binding transcriptional activator GutM	8.59453	22.3173	K02466	1.37667	Up	0.537012	0.270016	0.729622	-	GO:0003676//nucleic acid binding	-	K02466	glucitol operon activator protein
ref|NC_012947.1|:c4052754-4051777	ECBD_3874	978	lysyl-tRNA synthetase	9.4909	24.6449	K04568	1.37667	Up	0.164711	0.783278	0.368249	GO:0044424//intracellular part	GO:0004812//aminoacyl-tRNA ligase activity;GO:0032559	GO:0006418//tRNA aminoacylation for protein translation	K04568	lysyl-tRNA synthetase, class II [EC:6.1.1.6]
ref|NC_012947.1|:3200709-3201701	ECBD_3066	993	iron-enterobactin transporter permease	12.4634	32.3635	K02015	1.37667	Up	0.0979962	1.00879	0.253587	GO:0031224//intrinsic to membrane	-	GO:0051234//establishment of localization	K02015	iron complex transport system permease protein
ref|NC_012947.1|:c49969-49481	ECBD_0050	489	hypothetical protein	6.32726	16.4299	-	1.37667	Up	0.537012	0.270016	0.729111	-	-	-	-
ref|NC_012947.1|:1596377-1597846	ECBD_1502	1470	lysine transporter	18.9431	49.1892	K11733	1.37667	Up	0.00902728	2.04444	0.0465031	GO:0031224//intrinsic to membrane	GO:0046914//transition metal ion binding;GO:0005275//amine transmembrane transporter activity	GO:0015837//amine transport	K11733	lysine-specific permease
ref|NC_012947.1|:2290085-2290765	ECBD_2173	681	respiratory nitrate reductase, subunit gamma	4.54337	11.7977	K08347	1.37667	Up	0.537012	0.270016	0.728346	GO:0043234//protein complex;GO:0031224//intrinsic to membrane	GO:0016661;GO:0043169//cation binding	GO:0051234//establishment of localization;GO:0042126//nitrate metabolic process;GO:0006091//generation of precursor metabolites and energy	K08347	nitrate reductase 2, gamma subunit [EC:1.7.99.4]
ref|NC_012947.1|:c1098697-1096553	ECBD_1044	2145	ribonucleotide-diphosphate reductase subunit alpha	10.0971	26.2189	K00525	1.37667	Up	0.0228242	1.6416	0.0953015	GO:0043234//protein complex	GO:0032559;GO:0016728	GO:0006259//DNA metabolic process	K00525	ribonucleoside-diphosphate reductase alpha chain [EC:1.17.4.1]
ref|NC_012947.1|:3074839-3075900	ECBD_2945	1062	hypothetical protein	5.8268	15.1304	K07345	1.37667	Up	0.286726	0.542533	0.499197	GO:0042995//cell projection	-	GO:0009987//cellular process	K07345	major type 1 subunit fimbrin (pilin)
ref|NC_012947.1|:1357533-1360028	ECBD_1289	2496	phosphoenolpyruvate-protein phosphotransferase	3.71879	9.65653	K08483	1.37667	Up	0.164711	0.783278	0.368674	GO:0031224//intrinsic to membrane;GO:0044424//intracellular part	GO:0043169//cation binding;GO:0016775//phosphotransferase activity, nitrogenous group as acceptor;GO:0005402;GO:0015144//carbohydrate transmembrane transporter activity	GO:0008643//carbohydrate transport;GO:0006796//phosphate metabolic process	K08483	phosphotransferase system, enzyme I, PtsI [EC:2.7.3.9];K11189		phosphocarrier protein;K11201		PTS system, fructose-specific IIA-like component [EC:2.7.1.69]
ref|NC_012947.1|:c930352-930134	ECBD_0891	219	hypothetical protein	14.128	36.686	-	1.37667	Up	0.537012	0.270016	0.729877	GO:0016020//membrane	-	-	-
ref|NC_012947.1|:2783252-2784019	ssuB	768		4.02869	10.4612	K02049	1.37667	Up	0.537012	0.270016	0.728091	GO:0016020//membrane	GO:0017111//nucleoside-triphosphatase activity;GO:0032559	GO:0051234//establishment of localization	K02049	sulfonate	nitrate	taurine transport system ATP-binding protein
ref|NC_012947.1|:c4106034-4105156	ECBD_3921	879	hypothetical protein	3.51995	9.14019	-	1.37667	Up	0.537012	0.270016	0.730133	-	-	-	-
ref|NC_012947.1|:c412935-411913	frlB	1023		6.04894	15.7072	K10708	1.37667	Up	0.286726	0.542533	0.498973	-	GO:0030246//carbohydrate binding;GO:0003824//catalytic activity	GO:0044238//primary metabolic process	K10708	fructoselysine 6-phosphate deglycase [EC:3.5.-.-]
ref|NC_012947.1|:2302338-2303837	ECBD_2186	1500	amino acid permease-associated region	6.18806	16.0685	K11738	1.37667	Up	0.164711	0.783278	0.3691	GO:0031224//intrinsic to membrane	GO:0005275//amine transmembrane transporter activity	GO:0015837//amine transport	K11738	L-asparagine permease
ref|NC_012947.1|:c2116258-2116022	ECBD_2000	237	hypothetical protein	13.055	33.8997	-	1.37667	Up	0.537012	0.270016	0.727837	GO:0031224//intrinsic to membrane	-	-	-
ref|NC_012947.1|:2865531-2866499	ECBD_2722	969	HCP oxidoreductase, NADH-dependent	3.19302	8.29126	K11933	1.37667	Up	0.537012	0.270016	0.728856	-	GO:0043169//cation binding;GO:0051540;GO:0003824//catalytic activity	GO:0008152//metabolic process	K11933	NADH oxidoreductase Hcr [EC:1.-.-.-]
ref|NC_012947.1|:346483-346764	ECBD_0315	282	hypothetical protein	10.9717	28.4902	K02040	1.37667	Up	0.537012	0.270016	0.728601	-	-	-	K02040	phosphate transport system substrate-binding protein
ref|NC_012947.1|:4317328-4318836	glpK	1509		932.925	2419.32	K00864	1.37477	Up	9.35e-83	82.0292	2.13e-80	-	GO:0043169//cation binding;GO:0016301//kinase activity;GO:0032559	GO:0006071//glycerol metabolic process	K00864	glycerol kinase [EC:2.7.1.30]
ref|NC_012947.1|:c3963206-3960510	ECBD_3791	2697	magnesium-transporting ATPase MgtA	29.8275	76.8569	K01531	1.36553	Up	6.55e-06	5.18376	9.55e-05	GO:0031224//intrinsic to membrane	GO:0046872//metal ion binding;GO:0015662//ATPase activity, coupled to transmembrane movement of ions, phosphorylative mechanism;GO:0005548//phospholipid transporter activity;GO:0032559	GO:0009206;GO:0070838//divalent metal ion transport	K01531	Mg2+-importing ATPase [EC:3.6.3.2]
ref|NC_012947.1|:347-1750	dnaA	1404		59.5006	152.215	K02313	1.35514	Up	5.33e-06	5.27327	7.93e-05	GO:0044424//intracellular part	GO:0043565//sequence-specific DNA binding;GO:0016462//pyrophosphatase activity;GO:0032559	GO:0006260//DNA replication	K02313	chromosomal replication initiator protein
ref|NC_012947.1|:439238-439525	ECBD_0406	288	sulfur transfer complex subunit TusB	139.661	357.077	K07237	1.3543	Up	0.00187267	2.72754	0.0131358	GO:0044424//intracellular part	-	GO:0006399//tRNA metabolic process	K07237	tRNA 2-thiouridine synthesizing protein B
ref|NC_012947.1|:c3207740-3203859	entF	3882		19.1285	48.8428	K02364	1.35242	Up	1.93e-05	4.71444	0.000252366	-	GO:0016597//amino acid binding;GO:0016772//transferase activity, transferring phosphorus-containing groups;GO:0016787//hydrolase activity;GO:0022892	GO:0008152//metabolic process	K02364	enterobactin synthetase component F [EC:2.7.7.-]
ref|NC_012947.1|:c2124514-2123012	tppB	1503		45.2886	115.462	K03305	1.3502	Up	4.58e-05	4.33913	0.000546061	GO:0031224//intrinsic to membrane	GO:0016791//phosphatase activity	GO:0015833//peptide transport	K03305	proton-dependent oligopeptide transporter, POT family
ref|NC_012947.1|:207850-208854	dppF	1005		27.7077	70.3495	K12372	1.34425	Up	0.0114051	1.9429	0.0556485	-	GO:0017111//nucleoside-triphosphatase activity;GO:0022892;GO:0032559	GO:0006810//transport	K12372	dipeptide transport system ATP-binding protein
ref|NC_012947.1|:c3815452-3814775	ECBD_3647	678	nucleotidase	36.5078	92.4292	K08723	1.34015	Up	0.0181081	1.74213	0.0778727	GO:0044424//intracellular part	GO:0008252//nucleotidase activity;GO:0046914//transition metal ion binding;GO:0019120	GO:0006206//pyrimidine base metabolic process;GO:0042221//response to chemical stimulus;GO:0008655//pyrimidine-containing compound salvage	K08723	5'-nucleotidase [EC:3.1.3.5]
ref|NC_012947.1|:935586-936461	ECBD_0897	876	prolipoprotein diacylglyceryl transferase	24.724	62.3662	K13292	1.33485	Up	0.0289318	1.53862	0.112451	GO:0031224//intrinsic to membrane	GO:0016757//transferase activity, transferring glycosyl groups	GO:0034645//cellular macromolecule biosynthetic process;GO:0018065//protein-cofactor linkage	K13292	phosphatidylglycerol:prolipoprotein diacylglycerol transferase [EC:2.-.-.-]
ref|NC_012947.1|:c2769452-2767344	rlmL	2109		39.6107	99.8088	K12297	1.33328	Up	8.31e-06	5.0804	0.000117263	GO:0044424//intracellular part	GO:0003676//nucleic acid binding;GO:0008170//N-methyltransferase activity	GO:0031167//rRNA methylation	K12297	ribosomal RNA large subunit methyltransferase L [EC:2.1.1.173]
ref|NC_012947.1|:c562468-561893	ECBD_0543	576	hypothetical protein	69.8306	175.749	K11719	1.33158	Up	0.00235146	2.62866	0.0158082	GO:0031224//intrinsic to membrane	GO:0005319//lipid transporter activity	GO:0015774//polysaccharide transport	K11719	lipopolysaccharide export system protein LptC
ref|NC_012947.1|:1474727-1476082	ECBD_1398	1356	O-succinylbenzoic acid--CoA ligase	13.6904	34.3647	K01911	1.32776	Up	0.0465998	1.33162	0.15732	-	GO:0016405//CoA-ligase activity	GO:0009233	K01911	O-succinylbenzoic acid--CoA ligase [EC:6.2.1.26]
ref|NC_012947.1|:c2624056-2623052	ECBD_2502	1005	DNA polymerase III subunit delta'	36.9437	92.7334	K02341	1.32776	Up	0.0036779	2.4344	0.022538	GO:0042575	GO:0004527//exonuclease activity;GO:0003676//nucleic acid binding;GO:0016462//pyrophosphatase activity;GO:0034061	GO:0006259//DNA metabolic process	K02341	DNA polymerase III subunit delta' [EC:2.7.7.7]
ref|NC_012947.1|:1228099-1230411	ECBD_1167	2313	penicillin-binding protein 1C	14.7144	36.8192	K05367	1.32323	Up	0.00577006	2.23882	0.0330119	GO:0005618//cell wall	GO:0008144//drug binding;GO:0016740//transferase activity	GO:0000270//peptidoglycan metabolic process;GO:0045229//external encapsulating structure organization;GO:0065008;GO:0042546//cell wall biogenesis	K05367	penicillin-binding protein 1C [EC:2.4.1.-]
ref|NC_012947.1|:c1661918-1660914	ECBD_1558	1005	ADP-ribosylation/crystallin J1	15.3932	38.3724	K05521	1.31778	Up	0.075869	1.11994	0.213103	-	GO:0003824//catalytic activity	-	K05521	ADP-ribosylglycohydrolase [EC:3.2.-.-]
ref|NC_012947.1|:c4481048-4479981	ECBD_4251	1068	dTDP-glucose 4,6-dehydratase	26.0733	64.6951	K01710	1.31108	Up	0.0143652	1.84269	0.066894	-	GO:0048037//cofactor binding;GO:0016836//hydro-lyase activity	GO:0006139//nucleobase, nucleoside, nucleotide and nucleic acid metabolic process	K01710	dTDP-glucose 4,6-dehydratase [EC:4.2.1.46]
ref|NC_012947.1|:c4147297-4145861	nrfA	1437		8.61248	21.2457	K03385	1.30267	Up	0.125402	0.901696	0.301571	GO:0044464//cell part	GO:0005506//iron ion binding;GO:0016662	GO:0051234//establishment of localization;GO:0006091//generation of precursor metabolites and energy	K03385	formate-dependent nitrite reductase, periplasmic cytochrome c552 subunit [EC:1.7.2.2]
ref|NC_012947.1|:c4479103-4478429	ECBD_4249	675	TDP-fucosamine acetyltransferase	18.335	45.2297	-	1.30267	Up	0.125402	0.901696	0.301384	-	GO:0016407//acetyltransferase activity	-	-
ref|NC_012947.1|:794382-795242	ECBD_0769	861	general secretion pathway protein L	28.7483	70.9177	K02461	1.30267	Up	0.0228342	1.64141	0.0952407	GO:0031224//intrinsic to membrane;GO:0009274//peptidoglycan-based cell wall	GO:0022892	GO:0006810//transport	K02461	general secretion pathway protein L
ref|NC_012947.1|:863143-863886	ECBD_0835	744	hypothetical protein	16.6346	41.0351	K00034	1.30267	Up	0.125402	0.901696	0.301197	-	GO:0016616//oxidoreductase activity, acting on the CH-OH group of donors, NAD or NADP as acceptor	GO:0008152//metabolic process	K00034	glucose 1-dehydrogenase [EC:1.1.1.47];K00100		[EC:1.1.1.-];K00540		[EC:1.-.-.-]
ref|NC_012947.1|:2038065-2038262	rpmI	198		3515.95	8651	K02916	1.29895	Up	2.13e-36	35.6716	1.76e-34	GO:0005622//intracellular	-	-	K02916	large subunit ribosomal protein L35
ref|NC_012947.1|:3966122-3967777	ECBD_3794	1656	trehalose-6-phosphate hydrolase	13.0786	32.0205	K01226	1.29178	Up	0.0365348	1.43729	0.132077	GO:0044424//intracellular part	GO:0015927//trehalase activity;GO:0043167//ion binding	GO:0005991//trehalose metabolic process	K01226	trehalose-6-phosphate hydrolase [EC:3.2.1.93]
ref|NC_012947.1|:939196-942564	recC	3369		25.7147	62.4805	K03583	1.28081	Up	1.61e-05	4.79317	0.000215236	GO:0043234//protein complex	GO:0017111//nucleoside-triphosphatase activity;GO:0003676//nucleic acid binding;GO:0016895//exodeoxyribonuclease activity, producing 5'-phosphomonoesters	-	K03583	exodeoxyribonuclease V gamma subunit [EC:3.1.11.5]
ref|NC_012947.1|:301492-301737	ECBD_0271	246	sulfur transfer protein SirA	37.7321	91.4465	K04085	1.27714	Up	0.212066	0.673529	0.426662	GO:0044424//intracellular part	GO:0016782//transferase activity, transferring sulfur-containing groups;GO:0005488//binding	GO:0006399//tRNA metabolic process	K04085	tRNA 2-thiouridine synthesizing protein A [EC:2.8.1.-]
ref|NC_012947.1|:3269193-3269978	ECBD_3143	786	hypothetical protein	11.8093	28.6207	-	1.27714	Up	0.212066	0.673529	0.426441	-	GO:0003824//catalytic activity	-	-
ref|NC_012947.1|:4017500-4018255	ECBD_3843	756	transcriptional repressor UlaR	24.5558	59.5128	K03477	1.27714	Up	0.0589512	1.22951	0.18561	GO:0044424//intracellular part	GO:0030528//transcription regulator activity;GO:0003676//nucleic acid binding;GO:0001071//nucleic acid binding transcription factor activity	GO:0006355//regulation of transcription, DNA-dependent	K03477	DeoR family transcriptional regulator, ulaG and ulaABCDEF operon transcriptional repressor
ref|NC_012947.1|:c2469160-2468285	ECBD_2353	876	23S rRNA pseudouridylate synthase B	31.788	77.0406	K06178	1.27714	Up	0.0180361	1.74386	0.0776493	-	GO:0016866//intramolecular transferase activity;GO:0003676//nucleic acid binding	GO:0042254//ribosome biogenesis;GO:0009451//RNA modification	K06178	ribosomal large subunit pseudouridine synthase B [EC:5.4.99.12]
ref|NC_012947.1|:c601857-600850	ECBD_0580	1008	hypothetical protein	27.6253	66.9519	K00494	1.27714	Up	0.0180361	1.74386	0.0778221	-	GO:0016491//oxidoreductase activity	GO:0008152//metabolic process	K00494	alkanal monooxygenase (FMN-linked) [EC:1.14.14.3]
ref|NC_012947.1|:1172307-1172687	acpS	381		48.7249	118.088	K00997	1.27714	Up	0.0589512	1.22951	0.18546	GO:0044424//intracellular part	GO:0046872//metal ion binding;GO:0016780//phosphotransferase activity, for other substituted phosphate groups	GO:0019941//modification-dependent protein catabolic process;GO:0009058//biosynthetic process;GO:0006631//fatty acid metabolic process	K00997	holo-[acyl-carrier protein] synthase [EC:2.7.8.7]
ref|NC_012947.1|:1407091-1407900	ECBD_1333	810	hypothetical protein	22.9188	55.5453	K07090	1.27714	Up	0.0589512	1.22951	0.185761	GO:0031224//intrinsic to membrane	-	-	K07090
ref|NC_012947.1|:c2454152-2453355	ECBD_2338	798	orotidine 5'-phosphate decarboxylase	34.8951	84.5709	K01591	1.27714	Up	0.0180361	1.74386	0.0777356	-	GO:0016831//carboxy-lyase activity	GO:0006220//pyrimidine nucleotide metabolic process;GO:0019856//pyrimidine base biosynthetic process	K01591	orotidine-5'-phosphate decarboxylase [EC:4.1.1.23]
ref|NC_012947.1|:c576342-574909	ECBD_0560	1434	D-alanyl-D-alanine carboxypeptidase/endopeptidase	43.1525	104.21	K07259	1.27197	Up	0.000327088	3.48534	0.00305729	GO:0030313	GO:0008144//drug binding;GO:0004185//serine-type carboxypeptidase activity	GO:0065008;GO:0009056//catabolic process;GO:0000910//cytokinesis;GO:0000270//peptidoglycan metabolic process;GO:0045229//external encapsulating structure organization;GO:0019538//protein metabolic process;GO:0042221//response to chemical stimulus;GO:0044036	K07259	D-alanyl-D-alanine carboxypeptidase	D-alanyl-D-alanine-endopeptidase (penicillin-binding protein 4) [EC:3.4.16.4 3.4.99.-]
ref|NC_012947.1|:c1682501-1679424	ECBD_1577	3078	multidrug efflux system subunit MdtC	8.04167	19.3156	K07789	1.2642	Up	0.0286924	1.54223	0.111857	GO:0031224//intrinsic to membrane	-	GO:0051234//establishment of localization	K07789	RND superfamily, multidrug transport protein MdtC
ref|NC_012947.1|:1163140-1163295	ECBD_1107	156	hypothetical protein	99.1677	236.907	-	1.25638	Up	0.0962024	1.01681	0.249946	-	-	-	-
ref|NC_012947.1|:1028156-1028635	ispF	480		32.2295	76.9947	K01770	1.25638	Up	0.0962024	1.01681	0.250113	-	GO:0016866//intramolecular transferase activity;GO:0016849//phosphorus-oxygen lyase activity;GO:0043169//cation binding;GO:0003676//nucleic acid binding	GO:0001522//pseudouridine synthesis;GO:0006721//terpenoid metabolic process	K01770	2-C-methyl-D-erythritol 2,4-cyclodiphosphate synthase [EC:4.6.1.12]
ref|NC_012947.1|:4314200-4315126	ECBD_4094	927	1,4-dihydroxy-2-naphthoate octaprenyltransferase	16.6884	39.8678	K02548	1.25638	Up	0.0962024	1.01681	0.250281	GO:0031224//intrinsic to membrane	GO:0016765//transferase activity, transferring alkyl or aryl (other than methyl) groups	GO:0050896//response to stimulus;GO:0009233	K02548	1,4-dihydroxy-2-naphthoate octaprenyltransferase [EC:2.5.1.74]
ref|NC_012947.1|:c2030666-2030376	ECBD_1921	291	hypothetical protein	53.1621	127.002	-	1.25638	Up	0.0962024	1.01681	0.250449	-	-	-	-
ref|NC_012947.1|:c2942430-2940838	ECBD_2803	1593	ABC transporter	62.1526	148.278	K01552	1.25442	Up	6.86e-06	5.16368	9.89e-05	-	GO:0017111//nucleoside-triphosphatase activity;GO:0032559	GO:0051234//establishment of localization	K01552	[EC:3.6.3.-];K10834		heme-transporting ATPase [EC:3.6.3.41];K10826		Fe3+-transporting ATPase [EC:3.6.3.30];K10829		iron-chelate-transporting ATPase [EC:3.6.3.34]
ref|NC_012947.1|:c4268743-4267886	ECBD_4057	858	glutamate racemase	25.2427	59.929	K01776	1.24739	Up	0.045953	1.33769	0.155814	-	GO:0047661	GO:0000270//peptidoglycan metabolic process;GO:0045229//external encapsulating structure organization;GO:0065008	K01776	glutamate racemase [EC:5.1.1.3]
ref|NC_012947.1|:c3582995-3581643	ECBD_3443	1353	zinc metallopeptidase RseP	194.377	460.796	K11749	1.24527	Up	2.48e-13	12.6055	8.66e-12	GO:0031224//intrinsic to membrane	GO:0004175//endopeptidase activity;GO:0043169//cation binding	GO:0019538//protein metabolic process	K11749	regulator of sigma E protease [EC:3.4.24.-]
ref|NC_012947.1|:1416002-1417015	truA	1014		180.027	426.274	K00133	1.24356	Up	1.24e-09	8.90658	3.06e-08	GO:0044424//intracellular part	GO:0016620//oxidoreductase activity, acting on the aldehyde or oxo group of donors, NAD or NADP as acceptor;GO:0005515//protein binding;GO:0000166//nucleotide binding	GO:0006520//cellular amino acid metabolic process	K00133	aspartate-semialdehyde dehydrogenase [EC:1.2.1.11]
ref|NC_012947.1|:c3195827-3194217	entE	1611		17.2851	40.8943	K02363	1.24237	Up	0.0225706	1.64646	0.0945479	-	GO:0016747//transferase activity, transferring acyl groups other than amino-acyl groups;GO:0070566//adenylyltransferase activity;GO:0032559	GO:0009238	K02363	enterobactin 2,3-dihydroxybenzoate-AMP ligase	S-dihydroxybenzoyltransferase [EC:2.7.7.58 2.3.1.-]
ref|NC_012947.1|:c3696549-3695605	leuO	945		6.54822	15.3033	K05798	1.22467	Up	0.37291	0.428396	0.598972	-	GO:0003676//nucleic acid binding;GO:0001071//nucleic acid binding transcription factor activity	GO:0010468//regulation of gene expression;GO:0006351//transcription, DNA-dependent	K05798	LysR family transcriptional regulator, transcriptional activator for leuABCD operon
ref|NC_012947.1|:c3188322-3187162	ECBD_3053	1161	aminotransferase	5.32994	12.4562	K14287	1.22467	Up	0.37291	0.428396	0.59922	-	GO:0048037//cofactor binding;GO:0016846//carbon-sulfur lyase activity;GO:0016769//transferase activity, transferring nitrogenous groups	GO:0008152//metabolic process	K14287	methionine aminotransferase [EC:2.6.1.-]
ref|NC_012947.1|:c2027132-2025741	ECBD_1916	1392	sodium:dicarboxylate symporter	22.2272	51.9455	K06956	1.22467	Up	0.0177823	1.75001	0.0772427	GO:0031224//intrinsic to membrane	GO:0005310//dicarboxylic acid transmembrane transporter activity;GO:0016772//transferase activity, transferring phosphorus-containing groups	GO:0046942//carboxylic acid transport	K06956
ref|NC_012947.1|:1082998-1083426	ECBD_1031	429	hypothetical protein	14.4244	33.7101	-	1.22467	Up	0.37291	0.428396	0.600713	GO:0031224//intrinsic to membrane	-	-	-
ref|NC_012947.1|:1023607-1024515	ECBD_0972	909	sulfate adenylyltransferase subunit 2	6.80755	15.9094	K00957	1.22467	Up	0.37291	0.428396	0.598229	-	GO:0004779//sulfate adenylyltransferase activity;GO:0032559	GO:0006790//sulfur compound metabolic process	K00957	sulfate adenylyltransferase subunit 2 [EC:2.7.7.4]
ref|NC_012947.1|:3361155-3362630	ampG	1476		12.5774	29.3935	K08218	1.22467	Up	0.0742386	1.12937	0.210045	GO:0031224//intrinsic to membrane	GO:0015294//solute:cation symporter activity;GO:0016747//transferase activity, transferring acyl groups other than amino-acyl groups	GO:0006810//transport	K08218	MFS transporter, PAT family, beta-lactamase induction signal transducer AmpG
ref|NC_012947.1|:2587032-2588402	ECBD_2468	1371	adenylosuccinate lyase	27.0812	63.2893	K01756	1.22467	Up	0.0089369	2.04881	0.0462216	-	GO:0016842	GO:0009168//purine ribonucleoside monophosphate biosynthetic process	K01756	adenylosuccinate lyase [EC:4.3.2.2]
ref|NC_012947.1|:1614518-1615465	ECBD_1518	948	tRNA-dihydrouridine synthase C	6.52749	15.2549	K05541	1.22467	Up	0.37291	0.428396	0.599717	-	GO:0030554//adenyl nucleotide binding;GO:0016627//oxidoreductase activity, acting on the CH-CH group of donors	GO:0006399//tRNA metabolic process	K05541	tRNA-dihydrouridine synthase C [EC:1.-.-.-]
ref|NC_012947.1|:194324-196657	ECBD_0186	2334	molybdopterin guanine dinucleotide-containing S/N-oxide reductase	23.8614	55.7646	K08351	1.22467	Up	0.00119851	2.92136	0.00900973	-	GO:0046914//transition metal ion binding;GO:0016662	GO:0008152//metabolic process	K08351	biotin sulfoxide reductase [EC:1.-.-.-]
ref|NC_012947.1|:c1013547-1012972	ECBD_0961	576	glycerol-3-phosphate responsive antiterminator, GlpP	10.7432	25.107	K02443	1.22467	Up	0.37291	0.428396	0.599469	-	-	GO:0010468//regulation of gene expression;GO:0050896//response to stimulus	K02443	glycerol uptake operon antiterminator
ref|NC_012947.1|:c1827858-1827625	ECBD_1712	234	hypothetical protein	26.4447	61.8018	K07112	1.22467	Up	0.37291	0.428396	0.598724	GO:0044424//intracellular part	GO:0016782//transferase activity, transferring sulfur-containing groups;GO:0005488//binding	GO:0006399//tRNA metabolic process	K07112	;K04085		tRNA 2-thiouridine synthesizing protein A [EC:2.8.1.-]
ref|NC_012947.1|:3322526-3323053	ECBD_3189	528	primosomal replication protein N''	11.7198	27.3894	K04067	1.22467	Up	0.37291	0.428396	0.600215	-	-	-	K04067	primosomal replication protein N"
ref|NC_012947.1|:1626388-1627545	ECBD_1528	1158	binding-protein-dependent transporters inner membrane component	5.34375	12.4884	K05846	1.22467	Up	0.37291	0.428396	0.600464	GO:0031224//intrinsic to membrane	-	GO:0051234//establishment of localization	K05846	osmoprotectant transport system permease protein
ref|NC_012947.1|:2670877-2672034	mdoC	1158		5.34375	12.4884	K11941	1.22467	Up	0.37291	0.428396	0.599966	GO:0031224//intrinsic to membrane	GO:0016747//transferase activity, transferring acyl groups other than amino-acyl groups	-	K11941	glucans biosynthesis protein C [EC:2.1.-.-]
ref|NC_012947.1|:c1432030-1431383	ECBD_1357	648	glutathione S-transferase	9.54948	22.3173	K00799	1.22467	Up	0.37291	0.428396	0.598477	-	GO:0016765//transferase activity, transferring alkyl or aryl (other than methyl) groups;GO:0016651//oxidoreductase activity, acting on NADH or NADPH	-	K00799	glutathione S-transferase [EC:2.5.1.18]
ref|NC_012947.1|:c1495270-1494011	ECBD_1418	1260	anaerobic glycerol-3-phosphate dehydrogenase subunit B	228.369	530.514	K00112	1.21602	Up	1.06e-13	12.9747	3.83e-12	GO:0043234//protein complex;GO:0016020//membrane	GO:0030554//adenyl nucleotide binding;GO:0016901//oxidoreductase activity, acting on the CH-OH group of donors, quinone or similar compound as acceptor	GO:0006071//glycerol metabolic process	K00112	glycerol-3-phosphate dehydrogenase subunit B [EC:1.1.5.3]
ref|NC_012947.1|:c688138-686849	ECBD_0669	1290	putrescine--2-oxoglutarate aminotransferase	35.9771	83.4564	K09251	1.21394	Up	0.00361184	2.44227	0.0221682	-	GO:0008483//transaminase activity;GO:0048037//cofactor binding	GO:0006598//polyamine catabolic process	K09251	putrescine aminotransferase [EC:2.6.1.82]
ref|NC_012947.1|:c4026678-4025947	ECBD_3854	732	23S rRNA (guanosine-2'-O-)-methyltransferase	38.0414	87.8058	K03218	1.20675	Up	0.0281488	1.55054	0.110181	-	GO:0003676//nucleic acid binding;GO:0008171//O-methyltransferase activity	GO:0042254//ribosome biogenesis;GO:0010467//gene expression	K03218	RNA methyltransferase, TrmH family [EC:2.1.1.-]
ref|NC_012947.1|:c126228-124573	ECBD_0122	1656	L-lactate permease	212.995	490.981	K00427	1.20485	Up	3.89e-16	15.4101	1.7e-14	GO:0031224//intrinsic to membrane	GO:0008028//monocarboxylic acid transmembrane transporter activity	GO:0015711//organic anion transport	K00427	L-lactate permease
ref|NC_012947.1|:1456756-1457310	ECBD_1381	555	NADH dehydrogenase subunit J	89.1973	205.561	K00339	1.20449	Up	0.00287492	2.54137	0.0184633	GO:0043234//protein complex;GO:0044459//plasma membrane part;GO:0016021//integral to membrane	GO:0048037//cofactor binding;GO:0050136//NADH dehydrogenase (quinone) activity;GO:0015399//primary active transmembrane transporter activity	GO:0045333//cellular respiration	K00339	NADH dehydrogenase I subunit J [EC:1.6.5.3]
ref|NC_012947.1|:3308642-3309862	ECBD_3177	1221	major facilitator superfamily MFS_1	17.7381	40.7963	K08223	1.20159	Up	0.05756	1.23988	0.183163	-	-	-	K08223	MFS transporter, FSR family, fosmidomycin resistance protein
ref|NC_012947.1|:c2741526-2740939	ECBD_2620	588	hydrogenase 1 maturation protease	36.8337	84.7147	K03605	1.20159	Up	0.05756	1.23988	0.183313	-	GO:0016787//hydrolase activity;GO:0030234//enzyme regulator activity;GO:0043169//cation binding	GO:0051604//protein maturation	K03605	hydrogenase 1 maturation protease [EC:3.4.24.-]
ref|NC_012947.1|:c123800-122610	lldD	1191		239.002	547.758	K00101	1.19652	Up	4.35e-13	12.3615	1.48e-11	GO:0016020//membrane	GO:0000166//nucleotide binding;GO:0004457//lactate dehydrogenase activity	GO:0045333//cellular respiration;GO:0032787//monocarboxylic acid metabolic process;GO:0019317	K00101	L-lactate dehydrogenase (cytochrome) [EC:1.1.2.3]
ref|NC_012947.1|:4055625-4056020	ECBD_3877	396	fumarate reductase subunit C	39.0661	89.2692	K00246	1.19225	Up	0.12134	0.915997	0.29528	GO:0031224//intrinsic to membrane	GO:0003824//catalytic activity	GO:0030031//cell projection assembly;GO:0045333//cellular respiration	K00246	fumarate reductase subunit C
ref|NC_012947.1|:204928-205947	ECBD_0193	1020	dipeptide transporter permease DppB	15.1668	34.6575	K12369	1.19225	Up	0.12134	0.915997	0.295095	GO:0031224//intrinsic to membrane	GO:0016791//phosphatase activity	GO:0006810//transport	K12369	dipeptide transport system permease protein
ref|NC_012947.1|:945621-949163	recD	3543		24.4518	55.7838	K03582	1.1899	Up	8.61e-05	4.065	0.000945797	-	GO:0016895//exodeoxyribonuclease activity, producing 5'-phosphomonoesters;GO:0003676//nucleic acid binding;GO:0003678//DNA helicase activity;GO:0032559	GO:0006259//DNA metabolic process	K03582	exodeoxyribonuclease V beta subunit [EC:3.1.11.5]
ref|NC_012947.1|:1729758-1730636	ECBD_1616	879	glucose-1-phosphate thymidylyltransferase	63.359	144.415	K00973	1.1886	Up	0.00182436	2.73889	0.0129137	-	GO:0046872//metal ion binding;GO:0016779//nucleotidyltransferase activity	GO:0033692//cellular polysaccharide biosynthetic process;GO:0008610//lipid biosynthetic process	K00973	glucose-1-phosphate thymidylyltransferase [EC:2.7.7.24]
ref|NC_012947.1|:c2815300-2813627	rpsA	1674		1755.87	3987.36	K02945	1.18325	Up	1.43e-117	116.845	5.04e-115	GO:0030529//ribonucleoprotein complex	GO:0016726//oxidoreductase activity, acting on CH or CH2 groups, NAD or NADP as acceptor;GO:0003676//nucleic acid binding;GO:0005198//structural molecule activity	GO:0010467//gene expression	K02945	small subunit ribosomal protein S1
ref|NC_012947.1|:1169919-1170824	era	906		85.3762	193.318	K03595	1.17907	Up	0.000251356	3.59971	0.0024015	GO:0016020//membrane	GO:0003676//nucleic acid binding;GO:0032561	-	K03595	GTP-binding protein Era
ref|NC_012947.1|:787258-791820	ECBD_0765	4563	lipoprotein AcfD-like protein	9.49298	21.481	K10939	1.17813	Up	0.00694192	2.15852	0.0385784	-	-	-	K10939	accessory colonization factor AcfD
ref|NC_012947.1|:c4254426-4253929	rplJ	498		1186.67	2674.85	K02864	1.17254	Up	1.97e-24	23.7055	1.19e-22	GO:0030529//ribonucleoprotein complex	GO:0003676//nucleic acid binding;GO:0005198//structural molecule activity	GO:0022613//ribonucleoprotein complex biogenesis;GO:0006412//translation	K02864	large subunit ribosomal protein L10
ref|NC_012947.1|:c881922-880555	ECBD_0853	1368	xanthine/uracil/vitamin C permease	6.78516	15.2697	K06901	1.17022	Up	0.271014	0.567008	0.482452	GO:0044464//cell part	-	GO:0006810//transport	K06901	putative MFS transporter, AGZA family, xanthine	uracil permease
ref|NC_012947.1|:1473768-1474730	ECBD_1397	963	O-succinylbenzoate synthase	19.2775	43.3832	K02549	1.17022	Up	0.0930452	1.03131	0.244527	-	GO:0016835//carbon-oxygen lyase activity;GO:0046872//metal ion binding	GO:0009233	K02549	O-succinylbenzoate synthase [EC:4.2.1.113]
ref|NC_012947.1|:c3226223-3225000	ECBD_3088	1224	copper/silver efflux system membrane fusion protein CusB	15.1668	34.1324	K07798	1.17022	Up	0.0930452	1.03131	0.244693	GO:0044464//cell part	GO:0046914//transition metal ion binding;GO:0022892	GO:0030005;GO:0009636//response to toxin;GO:0035434//copper ion transmembrane transport;GO:0010038//response to metal ion;GO:0015031//protein transport	K07798	Cu(I)	Ag(I) efflux system membrane protein CusB
ref|NC_012947.1|:572570-573535	ECBD_0558	966	hypothetical protein	67.2616	151.37	K03298	1.17022	Up	0.000925638	3.03356	0.00729786	GO:0031224//intrinsic to membrane	-	GO:0051234//establishment of localization	K03298	drug	metabolite transporter, DME family
ref|NC_012947.1|:233319-235394	ECBD_0215	2076	AsmA family protein	17.8846	40.2486	K07290	1.17022	Up	0.0137077	1.86303	0.0645294	-	-	-	K07290	hypothetical protein
ref|NC_012947.1|:c2806622-2806440	ECBD_2678	183	hypothetical protein	50.7218	114.148	K09791	1.17022	Up	0.271014	0.567008	0.481789	-	GO:0016301//kinase activity	-	K09791	hypothetical protein
ref|NC_012947.1|:1417910-1418569	ECBD_1342	660	hypothetical protein	28.1276	63.3	K03975	1.17022	Up	0.0930452	1.03131	0.244362	GO:0031224//intrinsic to membrane	-	-	K03975	membrane-associated protein
ref|NC_012947.1|:c1829060-1827855	ECBD_1713	1206	inner membrane protein	15.3932	34.6418	K07112	1.17022	Up	0.0930452	1.03131	0.244196	-	-	-	K07112
ref|NC_012947.1|:3188431-3189519	ECBD_3054	1089	hypothetical protein	8.5235	19.1818	K08317	1.17022	Up	0.271014	0.567008	0.48201	-	GO:0016616//oxidoreductase activity, acting on the CH-OH group of donors, NAD or NADP as acceptor;GO:0043169//cation binding	GO:0008152//metabolic process	K08317	uncharacterized oxidoreductase [EC:1.1.-.-]
ref|NC_012947.1|:c931961-931272	ECBD_0893	690	DNA mismatch repair protein	13.4523	30.2739	K03573	1.17022	Up	0.271014	0.567008	0.482231	GO:0044424//intracellular part	GO:0003676//nucleic acid binding;GO:0004518//nuclease activity	GO:0006281//DNA repair	K03573	DNA mismatch repair protein MutH
ref|NC_012947.1|:c269624-268155	ECBD_0245	1470	inner membrane transporter YhiP	94.7153	213.153	K03305	1.17022	Up	9.46e-07	6.02411	1.66e-05	GO:0031224//intrinsic to membrane	GO:0016791//phosphatase activity	GO:0015833//peptide transport	K03305	proton-dependent oligopeptide transporter, POT family
ref|NC_012947.1|:c2549509-2549255	ECBD_2427	255	transglycosylase	36.4004	81.9176	-	1.17022	Up	0.271014	0.567008	0.481568	GO:0031224//intrinsic to membrane	-	-	-
ref|NC_012947.1|:1770193-1771272	cobT	1080		63.0266	141.343	K00768	1.16517	Up	0.000738938	3.13139	0.00615094	-	GO:0016763//transferase activity, transferring pentosyl groups;GO:0042626//ATPase activity, coupled to transmembrane movement of substances	GO:0009235//cobalamin metabolic process;GO:0009116//nucleoside metabolic process	K00768	nicotinate-nucleotide--dimethylbenzimidazole phosphoribosyltransferase [EC:2.4.2.21]
ref|NC_012947.1|:780911-782134	glcF	1224		48.0283	107.648	K11473	1.16437	Up	0.00178678	2.74793	0.0126708	-	GO:0016614//oxidoreductase activity, acting on CH-OH group of donors;GO:0051540	GO:0008152//metabolic process	K11473	glycolate oxidase iron-sulfur subunit
ref|NC_012947.1|:c2464964-2462367	ECBD_2348	2598	DNA topoisomerase I	674.065	1496.75	K03168	1.15088	Up	3.7e-66	65.4318	6.53e-64	GO:0043232	GO:0003916//DNA topoisomerase activity;GO:0032559	GO:0006261//DNA-dependent DNA replication	K03168	DNA topoisomerase I [EC:5.99.1.2]
ref|NC_012947.1|:2259775-2261157	ECBD_2149	1383	diguanylate cyclase	8.94875	19.7515	K13069	1.14221	Up	0.201616	0.695475	0.412266	-	GO:0032561;GO:0005506//iron ion binding;GO:0016829//lyase activity;GO:0016772//transferase activity, transferring phosphorus-containing groups	GO:0009124//nucleoside monophosphate biosynthetic process;GO:0015669//gas transport	K13069	diguanylate cyclase [EC:2.7.7.65]
ref|NC_012947.1|:635840-636985	ECBD_0618	1146	glycerate kinase I	10.7994	23.8363	K00865	1.14221	Up	0.201616	0.695475	0.412049	-	GO:0016301//kinase activity	GO:0006082//organic acid metabolic process	K00865	glycerate kinase [EC:2.7.1.31]
ref|NC_012947.1|:1669130-1670170	ECBD_1566	1041	galactitol-1-phosphate dehydrogenase	392.327	864.394	K00094	1.13963	Up	2.97e-16	15.5272	1.32e-14	-	GO:0046914//transition metal ion binding;GO:0016616//oxidoreductase activity, acting on the CH-OH group of donors, NAD or NADP as acceptor	GO:0006059//hexitol metabolic process	K00094	galactitol-1-phosphate 5-dehydrogenase [EC:1.1.1.251]
ref|NC_012947.1|:2039122-2040105	pheS	984		91.1859	199.223	K01889	1.1275	Up	0.000187992	3.72586	0.00185552	GO:0044424//intracellular part	GO:0004812//aminoacyl-tRNA ligase activity;GO:0043169//cation binding;GO:0003723//RNA binding;GO:0032559	GO:0006418//tRNA aminoacylation for protein translation	K01889	phenylalanyl-tRNA synthetase alpha chain [EC:6.1.1.20]
ref|NC_012947.1|:c1660917-1659952	ECBD_1557	966	PfkB domain protein	16.0147	34.9314	K00852	1.12513	Up	0.152184	0.81763	0.34623	-	GO:0016773//phosphotransferase activity, alcohol group as acceptor	GO:0019321//pentose metabolic process	K00852	ribokinase [EC:2.7.1.15]
ref|NC_012947.1|:c1092913-1091921	proX	993		77.8961	169.908	K02002	1.12513	Up	0.000561434	3.2507	0.00489394	GO:0044464//cell part	-	GO:0015837//amine transport	K02002	glycine betaine	proline transport system substrate-binding protein
ref|NC_012947.1|:c2738000-2736864	ECBD_2616	1137	cytochrome d ubiquinol oxidase subunit II	13.6061	29.6779	K00426	1.12513	Up	0.152184	0.81763	0.346637	GO:0044464//cell part	GO:0016791//phosphatase activity	GO:0008152//metabolic process	K00426	cytochrome bd-I oxidase subunit II [EC:1.10.3.-]
ref|NC_012947.1|:3027609-3027890	ECBD_2902	282	hypothetical protein	54.8587	119.659	-	1.12513	Up	0.152184	0.81763	0.346433	-	-	-	-
ref|NC_012947.1|:c2803758-2802973	ECBD_2674	786	metallothionein SmtA	43.3007	94.0393	K06219	1.11887	Up	0.026481	1.57707	0.105462	-	GO:0016741	-	K06219	S-adenosylmethionine-dependent methyltransferase
ref|NC_012947.1|:c749744-748917	dkgA	828		63.5248	137.785	K06221	1.11703	Up	0.00520262	2.28378	0.0300312	GO:0044424//intracellular part	GO:0016616//oxidoreductase activity, acting on the CH-OH group of donors, NAD or NADP as acceptor	GO:0019852//L-ascorbic acid metabolic process	K06221	2,5-diketo-D-gluconate reductase A [EC:1.1.1.274]
ref|NC_012947.1|:c3757259-3754443	ileS	2817		450.321	975.972	K01870	1.11589	Up	6.16e-45	44.2104	6.64e-43	GO:0044424//intracellular part	GO:0004812//aminoacyl-tRNA ligase activity;GO:0046914//transition metal ion binding;GO:0032559	GO:0006418//tRNA aminoacylation for protein translation	K01870	isoleucyl-tRNA synthetase [EC:6.1.1.5]
ref|NC_012947.1|:1553748-1554800	ECBD_1466	1053	cytochrome C biogenesis protein	17.6298	38.1492	K02200	1.11364	Up	0.116031	0.935427	0.289815	GO:0031224//intrinsic to membrane	GO:0003824//catalytic activity;GO:0043169//cation binding	GO:0043623//cellular protein complex assembly	K02200	cytochrome c-type biogenesis protein CcmH
ref|NC_012947.1|:c3469872-3468823	ECBD_3332	1050	alcohol dehydrogenase zinc-binding domain protein	17.6802	38.2582	K13979	1.11364	Up	0.116031	0.935427	0.289442	-	GO:0016614//oxidoreductase activity, acting on CH-OH group of donors;GO:0046914//transition metal ion binding	GO:0008152//metabolic process	K13979	uncharacterized zinc-type alcohol dehydrogenase-like protein [EC:1.-.-.-]
ref|NC_012947.1|:580394-581242	folP	849		87.4638	189.263	K00796	1.11364	Up	0.000857212	3.06691	0.00692734	-	GO:0043169//cation binding;GO:0016765//transferase activity, transferring alkyl or aryl (other than methyl) groups	GO:0008652//cellular amino acid biosynthetic process;GO:0006760//folic acid-containing compound metabolic process;GO:0042221//response to chemical stimulus	K00796	dihydropteroate synthase [EC:2.5.1.15]
ref|NC_012947.1|:2392649-2393959	ECBD_2280	1311	amidohydrolase	14.1603	30.6416	K12940	1.11364	Up	0.116031	0.935427	0.289629	-	GO:0005488//binding;GO:0016811//hydrolase activity, acting on carbon-nitrogen (but not peptide) bonds, in linear amides	-	K12940	aminobenzoyl-glutamate utilization protein A
ref|NC_012947.1|:c1932857-1932006	ECBD_1822	852	PTS system mannose-specific transporter subunit IID	68.9984	148.992	K02796	1.1106	Up	0.0032737	2.48496	0.0203831	GO:0031224//intrinsic to membrane	GO:0015144//carbohydrate transmembrane transporter activity;GO:0016776//phosphotransferase activity, phosphate group as acceptor	GO:0008643//carbohydrate transport	K02796	PTS system, mannose-specific IID component
ref|NC_012947.1|:c2854769-2854449	clpS	321		192.775	415.477	K06891	1.10786	Up	0.00260032	2.58497	0.0170671	-	GO:0016787//hydrolase activity	GO:0019538//protein metabolic process;GO:0009057//macromolecule catabolic process	K06891	ATP-dependent Clp protease adaptor protein ClpS
ref|NC_012947.1|:c3584635-3583877	ECBD_3445	759	UDP pyrophosphate synthase	138.6	298.505	K00806	1.10683	Up	7.5e-05	4.12494	0.000838928	-	GO:0004659//prenyltransferase activity	GO:0000270//peptidoglycan metabolic process;GO:0045229//external encapsulating structure organization;GO:0065008;GO:0016091	K00806	undecaprenyl diphosphate synthase [EC:2.5.1.31]
ref|NC_012947.1|:823135-825111	ECBD_0800	1977	arginine decarboxylase	239.447	515.296	K01585	1.10569	Up	2.28e-17	16.6421	1.08e-15	GO:0044464//cell part	GO:0043169//cation binding;GO:0016831//carboxy-lyase activity	GO:0006525//arginine metabolic process;GO:0006596//polyamine biosynthetic process	K01585	arginine decarboxylase [EC:4.1.1.19]
ref|NC_012947.1|:c4093483-4092128	ECBD_3912	1356	glycoside hydrolase family 4	515.672	1106.78	K07406	1.10184	Up	9.61e-25	24.0173	6.01e-23	-	GO:0046914//transition metal ion binding;GO:0015925	GO:0044238//primary metabolic process	K07406	alpha-galactosidase [EC:3.2.1.22]
ref|NC_012947.1|:3260703-3261770	ECBD_3136	1068	phosphoribosylaminoimidazole carboxylase ATPase subunit	23.1763	49.6497	K01589	1.09914	Up	0.0688472	1.16211	0.207827	-	GO:0016831//carboxy-lyase activity;GO:0032559;GO:0019206//nucleoside kinase activity	GO:0006188//IMP biosynthetic process	K01589	5-(carboxyamino)imidazole ribonucleotide synthase [EC:6.3.4.18]
ref|NC_012947.1|:380984-382708	ECBD_0344	1725	hypothetical protein	14.3491	30.7397	-	1.09914	Up	0.0688472	1.16211	0.208151	-	-	-	-
ref|NC_012947.1|:c1594069-1593212	ECBD_1499	858	endonuclease IV	28.8488	61.8018	K01151	1.09914	Up	0.0688472	1.16211	0.207989	GO:0044464//cell part	GO:0046914//transition metal ion binding;GO:0003676//nucleic acid binding;GO:0016888//endodeoxyribonuclease activity, producing 5'-phosphomonoesters	GO:0006259//DNA metabolic process;GO:0033554//cellular response to stress	K01151	deoxyribonuclease IV [EC:3.1.21.2]
ref|NC_012947.1|:4318842-4319981	glpX	1140		86.85	186.056	K02446	1.09914	Up	0.000142055	3.84754	0.00144249	GO:0044424//intracellular part	GO:0016772//transferase activity, transferring phosphorus-containing groups;GO:0019203//carbohydrate phosphatase activity	GO:0019400	K02446	fructose-1,6-bisphosphatase II [EC:3.1.3.11]
ref|NC_012947.1|:c2616558-2615734	thiK	825		37.5034	79.8554	K07251	1.09037	Up	0.0416154	1.38075	0.144907	-	GO:0016301//kinase activity;GO:0015926//glucosidase activity;GO:0032559	GO:0006796//phosphate metabolic process	K07251	thiamine kinase [EC:2.7.1.89]
ref|NC_012947.1|:736691-737083	ECBD_0715	393	hypothetical protein	653.447	1386.06	-	1.08485	Up	1.18e-09	8.92812	2.94e-08	GO:0044464//cell part	-	-	-
ref|NC_012947.1|:c892983-889885	ECBD_0859	3099	selenate reductase subunit YgfK	11.9808	25.4067	K12527	1.08449	Up	0.0254736	1.59391	0.102184	-	GO:0051536//iron-sulfur cluster binding;GO:0043169//cation binding;GO:0003824//catalytic activity	GO:0008152//metabolic process	K12527	putative selenate reductase [EC:1.97.1.9]
ref|NC_012947.1|:c2839300-2837957	ECBD_2703	1344	recombination factor protein RarA	34.5316	72.9298	K07478	1.07859	Up	0.0124018	1.90651	0.059538	-	GO:0016462//pyrophosphatase activity;GO:0032559	-	K07478	putative ATPase
ref|NC_012947.1|:949163-950989	recD	1827		25.4026	53.6495	K03581	1.07859	Up	0.0124018	1.90651	0.0594644	GO:0043234//protein complex	GO:0017111//nucleoside-triphosphatase activity;GO:0005488//binding;GO:0016895//exodeoxyribonuclease activity, producing 5'-phosphomonoesters	-	K03581	exodeoxyribonuclease V alpha subunit [EC:3.1.11.5]
ref|NC_012947.1|:c4517285-4516395	ECBD_4279	891	D-ribose transporter subunit RbsB	1170.25	2467.08	K10439	1.07599	Up	3.77e-34	33.4237	2.98e-32	GO:0044464//cell part	GO:0015145//monosaccharide transmembrane transporter activity;GO:0016772//transferase activity, transferring phosphorus-containing groups	GO:0006810//transport;GO:0042221//response to chemical stimulus	K10439	ribose transport system substrate-binding protein
ref|NC_012947.1|:587329-587751	ECBD_0570	423	hypothetical protein	138.975	292.499	K09748	1.0736	Up	0.0048512	2.31415	0.0286857	GO:0044424//intracellular part	-	GO:0042254//ribosome biogenesis	K09748	hypothetical protein
ref|NC_012947.1|:960381-961481	ECBD_0916	1101	RNA 2'-O-ribose methyltransferase	64.6346	135.728	K06968	1.07034	Up	0.00192913	2.71464	0.0134346	GO:0044424//intracellular part	GO:0005488//binding;GO:0008171//O-methyltransferase activity	GO:0042254//ribosome biogenesis;GO:0006730//one-carbon metabolic process	K06968	ribosomal RNA large subunit methyltransferase M [EC:2.1.1.-]
ref|NC_012947.1|:c2800969-2796509	mukB	4461		103.342	216.84	K03632	1.06919	Up	1.03e-15	14.9872	4.37e-14	GO:0000793//condensed chromosome	GO:0003676//nucleic acid binding;GO:0032561;GO:0003824//catalytic activity;GO:0032559	GO:0006259//DNA metabolic process;GO:0051276//chromosome organization	K03632	chromosome partition protein MukB
ref|NC_012947.1|:459364-459675	rpsJ	312		1913.94	4011.97	K02946	1.06777	Up	7.27e-20	19.1385	3.76e-18	GO:0033279	GO:0003723//RNA binding;GO:0003824//catalytic activity;GO:0005198//structural molecule activity	GO:0010467//gene expression	K02946	small subunit ribosomal protein S10
ref|NC_012947.1|:c3678684-3677764	ddl	921		110.861	232.042	K01921	1.06563	Up	0.000201166	3.69645	0.0019755	GO:0030312//external encapsulating structure;GO:0044424//intracellular part	GO:0043169//cation binding;GO:0016881//acid-amino acid ligase activity;GO:0032559	GO:0000270//peptidoglycan metabolic process;GO:0045229//external encapsulating structure organization;GO:0065008	K01921	D-alanine-D-alanine ligase [EC:6.3.2.4]
ref|NC_012947.1|:3131629-3133167	lnt	1539		74.3854	155.569	K03820	1.06446	Up	8.24e-05	4.08407	0.000913458	GO:0031224//intrinsic to membrane	GO:0008415//acyltransferase activity;GO:0016787//hydrolase activity	GO:0034645//cellular macromolecule biosynthetic process	K03820	apolipoprotein N-acyltransferase [EC:2.3.1.-]
ref|NC_012947.1|:2256413-2257948	ECBD_2147	1536	glutamate/g-aminobutyrate antiporter	8.05737	16.738	K03294	1.05474	Up	0.25307	0.596759	0.467234	GO:0031224//intrinsic to membrane	GO:0015291//secondary active transmembrane transporter activity;GO:0005275//amine transmembrane transporter activity	GO:0015837//amine transport;GO:0051704	K03294	basic amino acid	polyamine antiporter, APA family;K03293		amino acid transporter, AAT family
ref|NC_012947.1|:1055727-1056494	ECBD_1006	768	NADH ubiquinone oxidoreductase 20 kDa subunit	8.05737	16.738	K00540	1.05474	Up	0.480194	0.318583	0.682548	-	GO:0016699;GO:0051536//iron-sulfur cluster binding;GO:0048037//cofactor binding;GO:0050136//NADH dehydrogenase (quinone) activity	GO:0008152//metabolic process	K00540	[EC:1.-.-.-];K12144		hydrogenase-4 component I [EC:1.-.-.-]
ref|NC_012947.1|:c4083545-4083315	ECBD_3905	231	hypothetical protein	13.3941	27.8242	-	1.05474	Up	0.713306	0.146724	0.839986	-	-	-	-
ref|NC_012947.1|:c2904496-2903573	ECBD_2767	924	hypothetical protein	13.3941	27.8242	-	1.05474	Up	0.25307	0.596759	0.467456	-	-	-	-
ref|NC_012947.1|:c352221-350623	ECBD_0320	1599	Sigma 54 interacting domain protein	3.86996	8.03926	K14414	1.05474	Up	0.480194	0.318583	0.682798	GO:0044464//cell part	GO:0005515//protein binding;GO:0016462//pyrophosphatase activity;GO:0032559	GO:0006351//transcription, DNA-dependent	K14414	transcriptional regulatory protein RtcR
ref|NC_012947.1|:c1060413-1058956	ECBD_1010	1458	PTS system cellobiose/arbutin/salicin-specific transporter subunits IIBC	4.24421	8.81671	K02752	1.05474	Up	0.480194	0.318583	0.684806	GO:0031224//intrinsic to membrane	GO:0005402;GO:0015144//carbohydrate transmembrane transporter activity;GO:0016772//transferase activity, transferring phosphorus-containing groups	GO:0008643//carbohydrate transport	K02752	PTS system, arbutin-, cellobiose-, and salicin-specific IIB component [EC:2.7.1.69];K02753		PTS system, arbutin-, cellobiose-, and salicin-specific IIC component
ref|NC_012947.1|:c2003295-2002588	ECBD_1892	708	hypothetical protein	8.7402	18.1565	K00520	1.05474	Up	0.480194	0.318583	0.68531	-	-	-	K00520	mercuric reductase [EC:1.16.1.1]
ref|NC_012947.1|:c1998636-1997329	ECBD_1887	1308	rhodanese	11.8273	24.5695	K01011	1.05474	Up	0.189727	0.72187	0.39674	-	GO:0016783//sulfurtransferase activity	GO:0015698//inorganic anion transport	K01011	thiosulfate	3-mercaptopyruvate sulfurtransferase [EC:2.8.1.1 2.8.1.2]
ref|NC_012947.1|:4117391-4118071	ECBD_3934	681	phosphonate C-P lyase system protein PhnL	9.08673	18.8763	K05780	1.05474	Up	0.480194	0.318583	0.684554	-	GO:0017111//nucleoside-triphosphatase activity;GO:0032559	GO:0015711//organic anion transport	K05780	putative phosphonate transport system ATP-binding protein
ref|NC_012947.1|:3644001-3644348	ECBD_3497	348	hypothetical protein	17.7818	36.939	-	1.05474	Up	0.480194	0.318583	0.68355	GO:0044464//cell part	GO:0004518//nuclease activity	-	-
ref|NC_012947.1|:1432166-1432810	ECBD_1358	645	glutathione S-transferase domain protein	9.5939	19.9299	K00799	1.05474	Up	0.480194	0.318583	0.683048	-	GO:0003824//catalytic activity	-	K00799	glutathione S-transferase [EC:2.5.1.18];K04097		glutathione S-transferase [EC:2.5.1.18]
ref|NC_012947.1|:c3077886-3077095	ECBD_2947	792	endonuclease VIII	15.6264	32.4615	K05522	1.05474	Up	0.25307	0.596759	0.467679	-	GO:0046914//transition metal ion binding;GO:0016798//hydrolase activity, acting on glycosyl bonds;GO:0003677//DNA binding;GO:0004518//nuclease activity;GO:0016835//carbon-oxygen lyase activity	GO:0006281//DNA repair	K05522	endonuclease VIII [EC:3.2.2.- 4.2.99.18]
ref|NC_012947.1|:c2360943-2360617	ECBD_2240	327	hypothetical protein	9.46187	19.6556	K09978	1.05474	Up	0.713306	0.146724	0.83719	-	-	-	K09978	hypothetical protein
ref|NC_012947.1|:4073453-4074991	ECBD_3897	1539	CadC family transcriptional regulator	2.01042	4.17634	K03765	1.05474	Up	0.713306	0.146724	0.837697	GO:0031224//intrinsic to membrane	GO:0030528//transcription regulator activity;GO:0004871//signal transducer activity;GO:0003676//nucleic acid binding	GO:0010468//regulation of gene expression;GO:0006351//transcription, DNA-dependent;GO:0023060	K03765	transcriptional activator of cad operon
ref|NC_012947.1|:c3253600-3250991	ECBD_3126	2610	fimbrial biogenesis outer membrane usher protein	2.37091	4.9252	K07354	1.05474	Up	0.480194	0.318583	0.684052	GO:0031224//intrinsic to membrane;GO:0019867//outer membrane	-	GO:0051234//establishment of localization	K07354	outer membrane usher protein
ref|NC_012947.1|:4270901-4272001	ECBD_4059	1101	tRNA (uracil-5-)-methyltransferase	36.5326	75.891	K00557	1.05474	Up	0.0244052	1.61252	0.0984072	-	GO:0008757//S-adenosylmethionine-dependent methyltransferase activity;GO:0004871//signal transducer activity;GO:0003723//RNA binding	GO:0001510//RNA methylation;GO:0008033//tRNA processing	K00557	tRNA (uracil-5-)-methyltransferase [EC:2.1.1.35]
ref|NC_012947.1|:3840452-3841342	ECBD_3673	891	AraC family transcriptional regulator	3.47254	7.21368	K02508	1.05474	Up	0.713306	0.146724	0.838713	GO:0044464//cell part	GO:0016491//oxidoreductase activity;GO:0003677//DNA binding;GO:0001071//nucleic acid binding transcription factor activity	GO:0010468//regulation of gene expression;GO:0006351//transcription, DNA-dependent	K02508	AraC family transcriptional regulator, 4-hydroxyphenylacetate 3-monooxygenase operon regulatory protein
ref|NC_012947.1|:3170698-3171756	ECBD_3034	1059	citrate lyase ligase	5.84331	12.1386	K01910	1.05474	Up	0.480194	0.318583	0.685058	-	GO:0016878//acid-thiol ligase activity;GO:0016407//acetyltransferase activity	GO:0008152//metabolic process	K01910	[citrate (pro-3S)-lyase] ligase [EC:6.2.1.22]
ref|NC_012947.1|:c1656389-1656144	ECBD_1552	246	hypothetical protein	37.7321	78.3827	-	1.05474	Up	0.343534	0.46403	0.566568	-	-	-	-
ref|NC_012947.1|:c1200753-1200331	ECBD_1141	423	DoxX family protein	21.9435	45.5843	-	1.05474	Up	0.343534	0.46403	0.566327	GO:0031224//intrinsic to membrane	-	-	-
ref|NC_012947.1|:516390-520190	ECBD_0501	3801	hypothetical protein	24.4201	50.7292	-	1.05474	Up	0.000476124	3.32228	0.00421663	-	-	-	-
ref|NC_012947.1|:3256424-3256636	ECBD_3130	213	hypothetical protein	29.0519	60.351	-	1.05474	Up	0.480194	0.318583	0.6838	-	GO:0003676//nucleic acid binding	-	-
ref|NC_012947.1|:c976349-975504	xni	846		25.6007	53.1817	K01146	1.05474	Up	0.110121	0.95813	0.278099	-	GO:0003676//nucleic acid binding;GO:0004527//exonuclease activity	-	K01146	protein Xni
ref|NC_012947.1|:c142516-141578	ECBD_0135	939	RHS protein	3.29503	6.84493	-	1.05474	Up	0.713306	0.146724	0.839731	-	-	-	-
ref|NC_012947.1|:1616145-1617581	ECBD_1520	1437	multidrug resistance outer membrane protein MdtQ	2.15312	4.47278	K03287	1.05474	Up	0.713306	0.146724	0.839222	GO:0031224//intrinsic to membrane;GO:0019867//outer membrane	GO:0005488//binding	GO:0051234//establishment of localization;GO:0042221//response to chemical stimulus	K03287	outer membrane factor, OMF family
ref|NC_012947.1|:2975895-2976851	ECBD_2835	957	hypothetical protein	3.23305	6.71618	K07027	1.05474	Up	0.713306	0.146724	0.838205	-	-	-	K07027
ref|NC_012947.1|:2187465-2187665	ECBD_2072	201	hypothetical protein	15.3932	31.977	-	1.05474	Up	0.713306	0.146724	0.837951	-	-	-	-
ref|NC_012947.1|:3495621-3496472	ECBD_3357	852	AraC family transcriptional regulator	3.63149	7.54388	K05804	1.05474	Up	0.713306	0.146724	0.837444	GO:0044464//cell part	GO:0003677//DNA binding;GO:0001071//nucleic acid binding transcription factor activity	GO:0010468//regulation of gene expression;GO:0006351//transcription, DNA-dependent	K05804	right origin-binding protein
ref|NC_012947.1|:c1070124-1069159	gutQ	966		35.2322	73.1897	K02467	1.05474	Up	0.0397916	1.40021	0.139811	-	GO:0030246//carbohydrate binding;GO:0016616//oxidoreductase activity, acting on the CH-OH group of donors, NAD or NADP as acceptor;GO:0016861//intramolecular oxidoreductase activity, interconverting aldoses and ketoses	GO:0044238//primary metabolic process	K02467	GutQ protein
ref|NC_012947.1|:1469087-1470382	ECBD_1393	1296	isochorismate synthase	31.0358	64.4722	K02552	1.05474	Up	0.0244052	1.61252	0.0985096	-	GO:0050486//intramolecular transferase activity, transferring hydroxy groups	GO:0008152//metabolic process	K02552	menaquinone-specific isochorismate synthase [EC:5.4.4.2]
ref|NC_012947.1|:c616491-613975	ECBD_0596	2517	fimbrial biogenesis outer membrane usher protein	3.68776	7.66077	K07347	1.05474	Up	0.343534	0.46403	0.566809	GO:0031224//intrinsic to membrane;GO:0019867//outer membrane	-	GO:0051234//establishment of localization	K07347	outer membrane usher protein
ref|NC_012947.1|:c368541-367858	ECBD_0332	684	gluconate periplasmic binding protein	36.1875	75.1741	K02242	1.05474	Up	0.0848032	1.07159	0.229715	-	GO:0016740//transferase activity	GO:0055086//nucleobase, nucleoside and nucleotide metabolic process	K02242	competence protein ComFC;K00764		amidophosphoribosyltransferase [EC:2.4.2.14]
ref|NC_012947.1|:722816-722986	ECBD_0699	171	hypothetical protein	18.0938	37.587	-	1.05474	Up	0.713306	0.146724	0.838459	-	-	-	-
ref|NC_012947.1|:756896-757390	ECBD_0736	495	hypothetical protein	56.2551	116.862	-	1.05474	Up	0.0656412	1.18282	0.202081	GO:0031224//intrinsic to membrane	-	-	-
ref|NC_012947.1|:1422413-1423930	ECBD_1347	1518	amidophosphoribosyltransferase	28.5352	59.2776	K00764	1.05474	Up	0.0191776	1.71721	0.0819273	-	GO:0016763//transferase activity, transferring pentosyl groups;GO:0043169//cation binding	GO:0006144//purine base metabolic process;GO:0009064//glutamine family amino acid metabolic process;GO:0006163//purine nucleotide metabolic process	K00764	amidophosphoribosyltransferase [EC:2.4.2.14]
ref|NC_012947.1|:919440-920858	ECBD_0883	1419	sugar transporter	6.54129	13.5886	K02100	1.05474	Up	0.343534	0.46403	0.566087	GO:0031224//intrinsic to membrane	GO:0015291//secondary active transmembrane transporter activity;GO:0016628//oxidoreductase activity, acting on the CH-CH group of donors, NAD or NADP as acceptor	GO:0008152//metabolic process;GO:0006810//transport	K02100	MFS transporter, SP family, arabinose:H+ symporter
ref|NC_012947.1|:2085495-2086133	ECBD_1973	639	hypothetical protein	4.84199	10.0585	-	1.05474	Up	0.713306	0.146724	0.838967	-	-	-	-
ref|NC_012947.1|:c490211-489453	ECBD_0473	759	ABC transporter	8.15292	16.9365	K09972	1.05474	Up	0.480194	0.318583	0.683299	-	GO:0017111//nucleoside-triphosphatase activity;GO:0032559	-	K09972	general L-amino acid transport system ATP-binding protein [EC:3.6.3.-]
ref|NC_012947.1|:1549134-1549796	ECBD_1460	663	cytochrome C biogenesis protein CcmB	4.66671	9.6944	K02194	1.05474	Up	0.713306	0.146724	0.839476	GO:0043234//protein complex;GO:0016020//membrane	GO:0042626//ATPase activity, coupled to transmembrane movement of substances	GO:0043623//cellular protein complex assembly;GO:0051181//cofactor transport	K02194	heme exporter protein B
ref|NC_012947.1|:42103-42555	ECBD_0040	453	hypothetical protein	6.83009	14.1885	-	1.05474	Up	0.713306	0.146724	0.836937	-	-	-	-
ref|NC_012947.1|:c822340-821186	ECBD_0798	1155	S-adenosylmethionine synthetase	48.2187	100.167	K00789	1.05474	Up	0.0074351	2.12871	0.0403932	GO:0044424//intracellular part	GO:0031420;GO:0004672//protein kinase activity;GO:0016765//transferase activity, transferring alkyl or aryl (other than methyl) groups;GO:0032559	GO:0044237//cellular metabolic process	K00789	S-adenosylmethionine synthetase [EC:2.5.1.6]
ref|NC_012947.1|:2200801-2202084	ECBD_2096	1284	metabolite/H+ symporter, major facilitator superfamily (MFS)	4.81936	10.0115	K08173	1.05474	Up	0.480194	0.318583	0.684303	GO:0031224//intrinsic to membrane	-	GO:0006810//transport	K08173	MFS transporter, MHS family, metabolite:H+ symporter
ref|NC_012947.1|:c3811687-3810614	ECBD_3643	1074	patatin	43.2127	88.2718	K01175	1.0305	Up	0.0183305	1.73682	0.0787422	-	GO:0003824//catalytic activity	GO:0006629//lipid metabolic process	K01175	[EC:3.1.-.-];K01362		[EC:3.4.21.-];K07001
ref|NC_012947.1|:481219-481791	ECBD_0469	573	ribosome maturation factor	75.5959	154.235	K07566	1.02875	Up	0.0233048	1.63255	0.096891	GO:0044424//intracellular part	GO:0003723//RNA binding;GO:0032559	GO:0006400//tRNA modification;GO:0042254//ribosome biogenesis	K07566	putative translation factor
ref|NC_012947.1|:1456202-1456744	ECBD_1380	543	NADH dehydrogenase subunit I	153.847	313.675	K00338	1.02778	Up	0.00136347	2.86536	0.0100168	GO:0016020//membrane	GO:0046914//transition metal ion binding;GO:0051536//iron-sulfur cluster binding;GO:0048037//cofactor binding;GO:0050136//NADH dehydrogenase (quinone) activity	GO:0006091//generation of precursor metabolites and energy	K00338	NADH dehydrogenase I subunit I [EC:1.6.5.3]
ref|NC_012947.1|:2915078-2915674	ECBD_2782	597	UDP pyrophosphate phosphatase	62.1916	126.502	K06153	1.02437	Up	0.0379052	1.4213	0.13477	GO:0031224//intrinsic to membrane	GO:0016462//pyrophosphatase activity	-	K06153	undecaprenyl-diphosphatase [EC:3.6.1.27]
ref|NC_012947.1|:3433477-3434586	ECBD_3301	1110	S-(hydroxymethyl)glutathione dehydrogenase/class III alcohol dehydrogenase	33.449	68.0376	K00121	1.02437	Up	0.0379052	1.4213	0.134894	GO:0044424//intracellular part	GO:0046914//transition metal ion binding;GO:0016616//oxidoreductase activity, acting on the CH-OH group of donors, NAD or NADP as acceptor	GO:0006067//ethanol metabolic process	K00121	S-(hydroxymethyl)glutathione dehydrogenase	alcohol dehydrogenase [EC:1.1.1.284 1.1.1.1]
ref|NC_012947.1|:226105-228054	ECBD_0210	1950	phosphodiesterase	17.4535	35.433	K02488	1.02158	Up	0.048525	1.31403	0.163251	GO:0031224//intrinsic to membrane	GO:0060089;GO:0016829//lyase activity	GO:0009124//nucleoside monophosphate biosynthetic process;GO:0023060	K02488	two-component system, cell cycle response regulator;K14051		cyclic di-GMP phosphodiesterase Gmr [EC:3.1.4.52]
ref|NC_012947.1|:1470471-1472141	ECBD_1394	1671	2-succinyl-5-enolpyruvyl-6-hydroxy-3-cyclohexene-1-carboxylate synthase	18.516	37.5027	K02551	1.01822	Up	0.0623136	1.20542	0.193063	-	GO:0046914//transition metal ion binding;GO:0019842//vitamin binding;GO:0016744	GO:0009233	K02551	2-succinyl-5-enolpyruvyl-6-hydroxy-3-cyclohexene-1-carboxylate synthase [EC:2.2.1.9]
ref|NC_012947.1|:3639693-3642083	ECBD_3495	2391	membrane-bound PQQ-dependent dehydrogenase, glucose/quinate/shikimate family	38.821	78.6286	K00117	1.01822	Up	0.000830588	3.08061	0.00679715	GO:0030313;GO:0031224//intrinsic to membrane	GO:0004344//glucose dehydrogenase activity;GO:0048037//cofactor binding	GO:0008152//metabolic process	K00117	quinoprotein glucose dehydrogenase [EC:1.1.5.2]
ref|NC_012947.1|:1337341-1339356	ligA	2016		46.0421	93.2545	K01972	1.01822	Up	0.000830588	3.08061	0.00678284	GO:0044464//cell part	GO:0043169//cation binding;GO:0003676//nucleic acid binding;GO:0003909//DNA ligase activity	GO:0006259//DNA metabolic process;GO:0033554//cellular response to stress	K01972	DNA ligase (NAD+) [EC:6.5.1.2]
ref|NC_012947.1|:2786940-2788142	ECBD_2664	1203	nicotinate phosphoribosyltransferase	48.8667	98.8417	K00763	1.01627	Up	0.00860902	2.06505	0.0448247	GO:0044424//intracellular part	GO:0016763//transferase activity, transferring pentosyl groups	GO:0019359	K00763	nicotinate phosphoribosyltransferase [EC:2.4.2.11]
ref|NC_012947.1|:181347-182801	ECBD_0170	1455	xylulokinase	17.0119	34.2352	K00854	1.00894	Up	0.103988	0.983018	0.266074	-	GO:0016773//phosphotransferase activity, alcohol group as acceptor	GO:0019321//pentose metabolic process	K00854	xylulokinase [EC:2.7.1.17]
ref|NC_012947.1|:c3934130-3932940	ECBD_3766	1191	integrase	20.7828	41.8239	K14260	1.00894	Up	0.103988	0.983018	0.266249	-	GO:0003676//nucleic acid binding	GO:0006259//DNA metabolic process	K14260	alanine-synthesizing transaminase [EC:2.6.1.66 2.6.1.2]
ref|NC_012947.1|:c3221779-3220367	ECBD_3086	1413	phenylalanine transporter	52.5526	105.758	K11732	1.00894	Up	0.00325518	2.48742	0.0203331	GO:0031224//intrinsic to membrane	GO:0005275//amine transmembrane transporter activity	GO:0015837//amine transport	K11732	phenylalanine-specific permease
ref|NC_012947.1|:1459678-1461207	ECBD_1384	1530	NADH dehydrogenase subunit M	60.6673	121.826	K00342	1.00583	Up	0.000996822	3.00138	0.00771791	GO:0043234//protein complex;GO:0016021//integral to membrane;GO:0044459//plasma membrane part	GO:0048038//quinone binding;GO:0004175//endopeptidase activity;GO:0050136//NADH dehydrogenase (quinone) activity;GO:0015399//primary active transmembrane transporter activity	GO:0019538//protein metabolic process;GO:0022904//respiratory electron transport chain;GO:0015988//energy coupled proton transport, against electrochemical gradient	K00342	NADH dehydrogenase I subunit M [EC:1.6.5.3]
ref|NC_012947.1|:c3517501-3516398	ECBD_3377	1104	gamma-glutamyl kinase	81.2744	163.013	K00931	1.00412	Up	0.00124997	2.9031	0.00928854	GO:0044424//intracellular part	GO:0003676//nucleic acid binding;GO:0016774//phosphotransferase activity, carboxyl group as acceptor;GO:0032559	GO:0006560//proline metabolic process	K00931	glutamate 5-kinase [EC:2.7.2.11]
ref|NC_012947.1|:c1578714-1577248	ECBD_1485	1467	mannitol dehydrogenase	105.454	211.398	K00540	1.00334	Up	1.99e-05	4.70115	0.00025773	-	GO:0048037//cofactor binding;GO:0003824//catalytic activity	GO:0008152//metabolic process	K00540	[EC:1.-.-.-]
ref|NC_012947.1|:c3597078-3595921	ECBD_3456	1158	carbohydrate diacid transcriptional activator CdaR	18.7031	37.4653	K02647	1.00228	Up	0.135389	0.868417	0.31906	-	GO:0003676//nucleic acid binding	-	K02647	carbohydrate diacid regulator
ref|NC_012947.1|:c3049528-3049415	ECBD_2926	114	cyd operon protein YbgT	189.984	380.569	-	1.00228	Up	0.135389	0.868417	0.319448	GO:0043234//protein complex	GO:0003824//catalytic activity	GO:0006771	-
ref|NC_012947.1|:4122295-4123185	ECBD_3941	891	DNA-binding transcriptional repressor RpiR	24.3078	48.6923	K00845	1.00228	Up	0.135389	0.868417	0.319254	-	GO:0003676//nucleic acid binding;GO:0001071//nucleic acid binding transcription factor activity;GO:0030246//carbohydrate binding	GO:0010468//regulation of gene expression;GO:0006351//transcription, DNA-dependent	K00845	glucokinase [EC:2.7.1.2]
ref|NC_012947.1|:2159283-2160815	pntA	1533		151.371	302.921	K00324	1.00085	Up	1.73e-07	6.76195	3.42e-06	-	GO:0008746//NAD(P)+ transhydrogenase activity	GO:0006818//hydrogen transport;GO:0008152//metabolic process	K00324	NAD(P) transhydrogenase subunit alpha [EC:1.6.1.2]
ref|NC_012947.1|:4503601-4505121	ECBD_4272	1521	ATP-dependent protease	12.2053	24.2981	K07391	0.993343	Up	0.177536	0.750713	0.381531	-	GO:0005488//binding;GO:0051003;GO:0016462//pyrophosphatase activity	GO:0006779//porphyrin biosynthetic process	K07391	magnesium chelatase family protein
ref|NC_012947.1|:3601079-3601879	ECBD_3460	801	vitamin B12-transporter protein BtuF	23.1763	46.1392	K06858	0.993343	Up	0.177536	0.750713	0.381319	GO:0044464//cell part	GO:0015082	GO:0034755//iron ion transmembrane transport	K06858	vitamin B12 transport system substrate-binding protein
ref|NC_012947.1|:c4253862-4253497	rplL	366		1166.6	2322.46	K02935	0.993343	Up	1.84e-12	11.7352	5.86e-11	GO:0030529//ribonucleoprotein complex	GO:0005198//structural molecule activity	GO:0010467//gene expression	K02935	large subunit ribosomal protein L7	L12
ref|NC_012947.1|:c2529225-2528143	prfA	1083		82.8503	164.691	K02835	0.991179	Up	0.00149791	2.82452	0.01076	GO:0044424//intracellular part	GO:0046914//transition metal ion binding;GO:0003747//translation release factor activity;GO:0048037//cofactor binding	GO:0006412//translation	K02835	peptide chain release factor RF-1
ref|NC_012947.1|:1236772-1237950	ECBD_1174	1179	outer membrane protein assembly complex subunit YfgL	133.839	265.763	K08884	0.989649	Up	2.28e-05	4.64207	0.000289671	GO:0031224//intrinsic to membrane;GO:0019867//outer membrane	GO:0003824//catalytic activity	-	K08884	serine	threonine protein kinase, bacterial [EC:2.7.11.1];K02230		cobaltochelatase CobN [EC:6.6.1.2]
ref|NC_012947.1|:581235-582572	glmM	1338		129.496	256.999	K03431	0.988856	Up	9.07e-06	5.04239	0.000127465	GO:0031224//intrinsic to membrane	GO:0046872//metal ion binding;GO:0016868//intramolecular transferase activity, phosphotransferases;GO:0004872//receptor activity	GO:0044238//primary metabolic process;GO:0007600//sensory perception	K03431	phosphoglucosamine mutase [EC:5.4.2.10]
ref|NC_012947.1|:c1675698-1675366	ECBD_1573	333	hypothetical protein	250.867	497.012	K09946	0.986357	Up	0.00235956	2.62717	0.0158352	-	-	-	K09946	hypothetical protein
ref|NC_012947.1|:1601942-1603099	ECBD_1506	1158	hypothetical protein	13.3594	26.3645	K07148	0.980743	Up	0.235024	0.628888	0.446672	-	-	-	K07148	uncharacterized protein
ref|NC_012947.1|:c2108196-2103580	ECBD_1990	4617	ATP-dependent helicase Lhr	13.4028	26.4501	K03724	0.980743	Up	0.00987198	2.0056	0.0497964	-	GO:0032559;GO:0042623//ATPase activity, coupled	-	K03724	ATP-dependent helicase Lhr and Lhr-like helicase [EC:3.6.4.-]
ref|NC_012947.1|:c3224988-3221845	ECBD_3087	3144	heavy metal efflux pump, CzcA family	14.7616	29.1318	K07787	0.980743	Up	0.0267944	1.57196	0.106165	GO:0031224//intrinsic to membrane	GO:0015077//monovalent inorganic cation transmembrane transporter activity;GO:0046914//transition metal ion binding	GO:0030005;GO:0009636//response to toxin;GO:0035434//copper ion transmembrane transport;GO:0010038//response to metal ion	K07787	Cu(I)	Ag(I) efflux system membrane protein CusA
ref|NC_012947.1|:c1801502-1800651	ECBD_1680	852	chaperone protein HchA	192.469	379.08	K05523	0.977875	Up	2.08e-05	4.68194	0.000267525	GO:0044444//cytoplasmic part	GO:0046914//transition metal ion binding;GO:0003824//catalytic activity;GO:0005515//protein binding	GO:0006457//protein folding;GO:0050896//response to stimulus	K05523	molecular chaperone HchA (Hsp31)
ref|NC_012947.1|:2076687-2077907	ECBD_1965	1221	bifunctional cysteine desulfurase/selenocysteine lyase	60.8164	119.757	K11717	0.977576	Up	0.00468748	2.32906	0.0278023	GO:0044424//intracellular part	GO:0048037//cofactor binding;GO:0016846//carbon-sulfur lyase activity;GO:0016783//sulfurtransferase activity	GO:0000096//sulfur amino acid metabolic process	K11717	cysteine desulfurase	selenocysteine lyase [EC:2.8.1.7 4.4.1.16]
ref|NC_012947.1|:c1941947-1940586	ECBD_1830	1362	para-aminobenzoate synthase, subunit I	31.8036	62.5278	K01665	0.975309	Up	0.0341096	1.46712	0.12759	-	GO:0016830//carbon-carbon lyase activity;GO:0008483//transaminase activity	GO:0006760//folic acid-containing compound metabolic process	K01665	para-aminobenzoate synthetase component I [EC:2.6.1.85]
ref|NC_012947.1|:1807971-1808888	ECBD_1688	918	hypothetical protein	30.3336	59.5128	K09781	0.972282	Up	0.0978546	1.00942	0.25339	GO:0031224//intrinsic to membrane	-	-	K09781	hypothetical protein
ref|NC_012947.1|:3127555-3128979	ECBD_2990	1425	(dimethylallyl)adenosine tRNA methylthiotransferase	78.165	153.355	K06168	0.972282	Up	0.000528736	3.27676	0.00462972	GO:0044424//intracellular part	GO:0043169//cation binding;GO:0051536//iron-sulfur cluster binding;GO:0016628//oxidoreductase activity, acting on the CH-CH group of donors, NAD or NADP as acceptor	GO:0008033//tRNA processing	K06168	bifunctional enzyme involved in thiolation and methylation of tRNA
ref|NC_012947.1|:c272845-271346	ECBD_0248	1500	phosphate transporter	55.6926	109.266	K03306	0.972282	Up	0.0028231	2.54927	0.018221	GO:0031224//intrinsic to membrane	GO:0015291//secondary active transmembrane transporter activity	GO:0015698//inorganic anion transport	K03306	inorganic phosphate transporter, PiT family
ref|NC_012947.1|:514853-516322	ECBD_0500	1470	ribonuclease G	82.0866	160.685	K08301	0.969014	Up	0.000322764	3.49111	0.00302416	GO:0043232	GO:0003676//nucleic acid binding;GO:0004518//nuclease activity	GO:0010467//gene expression;GO:0009987//cellular process	K08301	ribonuclease G [EC:3.1.26.-]
ref|NC_012947.1|:c3686267-3684909	murF	1359		152.539	297.958	K01929	0.965934	Up	2.33e-06	5.63264	3.75e-05	GO:0044424//intracellular part	GO:0016881//acid-amino acid ligase activity;GO:0032559	GO:0000270//peptidoglycan metabolic process;GO:0045229//external encapsulating structure organization;GO:0065008;GO:0042546//cell wall biogenesis	K01929	UDP-N-acetylmuramoylalanyl-D-glutamyl-2,6-diaminopimelate--D-alanyl-D-alanine ligase [EC:6.3.2.10]
ref|NC_012947.1|:568486-568755	ECBD_0552	270	BolA family protein	45.8375	89.2692	K05527	0.961634	Up	0.31529	0.50129	0.533832	-	GO:0003676//nucleic acid binding	GO:0009987//cellular process	K05527	BolA protein
ref|NC_012947.1|:987929-989269	ECBD_0942	1341	glucarate dehydratase	9.22903	17.9737	K01706	0.961634	Up	0.31529	0.50129	0.534766	-	GO:0046872//metal ion binding;GO:0016836//hydro-lyase activity	GO:0019392	K01706	glucarate dehydratase [EC:4.2.1.40]
ref|NC_012947.1|:2658328-2658573	ECBD_2539	246	DNA damage-inducible protein I	50.3095	97.9784	K12149	0.961634	Up	0.31529	0.50129	0.534532	-	-	GO:0033554//cellular response to stress;GO:0031668//cellular response to extracellular stimulus;GO:0006259//DNA metabolic process	K12149	DNA-damage-inducible protein I
ref|NC_012947.1|:3021634-3022284	ECBD_2889	651	XRE family transcriptional regulator	76.0438	148.096	K03503	0.961634	Up	0.025377	1.59556	0.101902	-	GO:0003677//DNA binding	GO:0010468//regulation of gene expression	K03503	DNA polymerase V [EC:3.4.21.-]
ref|NC_012947.1|:c4515327-4514344	ECBD_4277	984	transcriptional repressor RbsR	12.5774	24.4946	K02529	0.961634	Up	0.31529	0.50129	0.533599	GO:0044464//cell part	GO:0003676//nucleic acid binding;GO:0001071//nucleic acid binding transcription factor activity	GO:0010468//regulation of gene expression;GO:0006351//transcription, DNA-dependent	K02529	LacI family transcriptional regulator
ref|NC_012947.1|:3864675-3865907	ECBD_3693	1233	major facilitator superfamily MFS_1	10.0374	19.548	K08160	0.961634	Up	0.31529	0.50129	0.534299	GO:0031224//intrinsic to membrane	-	GO:0042221//response to chemical stimulus;GO:0006810//transport	K08160	MFS transporter, DHA1 family, multidrug	chloramphenicol efflux transport protein
ref|NC_012947.1|:645087-647381	ECBD_0626	2295	formate acetyltransferase	5.39265	10.5023	K00656	0.961634	Up	0.31529	0.50129	0.534065	GO:0044424//intracellular part	GO:0016453	GO:0019318//hexose metabolic process	K00656	formate C-acetyltransferase [EC:2.3.1.54]
ref|NC_012947.1|:1217016-1217351	ECBD_1159	336	ferredoxin 2Fe-2S type, ISC system	138.126	267.808	K04755	0.955208	Up	0.0322552	1.4914	0.122785	-	GO:0009975//cyclase activity;GO:0051536//iron-sulfur cluster binding;GO:0043169//cation binding	GO:0051234//establishment of localization;GO:0006091//generation of precursor metabolites and energy	K04755	ferredoxin, 2Fe-2S
ref|NC_012947.1|:3153306-3153773	ECBD_3015	468	rRNA large subunit methyltransferase	46.2783	89.2692	K00783	0.947829	Up	0.165585	0.780979	0.367872	GO:0044424//intracellular part	GO:0070037//rRNA (pseudouridine) methyltransferase activity;GO:0042802//identical protein binding;GO:0043021//ribonucleoprotein binding	GO:0031167//rRNA methylation	K00783	hypothetical protein
ref|NC_012947.1|:c2514373-2510630	ECBD_2394	3744	nitrate reductase, subunit alpha	5.78478	11.1587	K00370	0.947829	Up	0.165585	0.780979	0.367661	GO:0043234//protein complex	GO:0016661;GO:0046914//transition metal ion binding;GO:0051540	GO:0006807//nitrogen compound metabolic process	K00370	nitrate reductase 1, alpha subunit [EC:1.7.99.4]
ref|NC_012947.1|:3433167-3433442	ECBD_3300	276	regulator protein FrmR	78.4718	151.37	-	0.947829	Up	0.165585	0.780979	0.367451	GO:0044424//intracellular part	GO:0003676//nucleic acid binding	GO:0010468//regulation of gene expression	-
ref|NC_012947.1|:2593423-2594559	potA	1137		62.5882	120.125	K11072	0.940573	Up	0.00843146	2.0741	0.0441968	GO:0043234//protein complex;GO:0044425//membrane part	GO:0042626//ATPase activity, coupled to transmembrane movement of substances;GO:0032559	GO:0015837//amine transport	K11072	spermidine	putrescine transport system ATP-binding protein [EC:3.6.3.31]
ref|NC_012947.1|:464867-465181	rplX	315		1640.33	3147.38	K02895	0.940166	Up	4.29e-13	12.3675	1.47e-11	GO:0030529//ribonucleoprotein complex	GO:0003723//RNA binding;GO:0005198//structural molecule activity	GO:0010467//gene expression	K02895	large subunit ribosomal protein L24
ref|NC_012947.1|:c811779-810643	ECBD_0785	1137	coproporphyrinogen III oxidase	43.5396	83.3808	K02495	0.937387	Up	0.0304526	1.51638	0.11684	GO:0044424//intracellular part	GO:0051540;GO:0016634	GO:0006778//porphyrin metabolic process	K02495	oxygen-independent coproporphyrinogen III oxidase [EC:1.3.99.22]
ref|NC_012947.1|:2533461-2535113	ECBD_2415	1653	sulfate transporter YchM	35.5636	68.0455	K03321	0.936099	Up	0.0179063	1.747	0.0775205	GO:0031224//intrinsic to membrane	GO:0015291//secondary active transmembrane transporter activity;GO:0016836//hydro-lyase activity	GO:0015698//inorganic anion transport	K03321	sulfate permease, SulP family
ref|NC_012947.1|:c2858447-2857332	ECBD_2716	1116	macrolide transporter subunit MacA	52.6762	100.788	K13888	0.936099	Up	0.0179063	1.747	0.0776071	GO:0016020//membrane	GO:0022892	GO:0015031//protein transport;GO:0042221//response to chemical stimulus	K13888	macrolide-specific efflux protein MacA
ref|NC_012947.1|:c3032444-3031995	ECBD_2907	450	beta-galactosidase	20.6269	39.2785	K01190	0.929213	Up	0.43155	0.364969	0.635287	GO:0043234//protein complex	GO:0015925;GO:0043169//cation binding	GO:0044238//primary metabolic process	K01190	beta-galactosidase [EC:3.2.1.23]
ref|NC_012947.1|:3989136-3990479	ECBD_3812	1344	hypothetical protein	20.719	39.4538	K03699	0.929213	Up	0.118694	0.925571	0.294571	GO:0031224//intrinsic to membrane	GO:0030554//adenyl nucleotide binding	GO:0008152//metabolic process	K03699	putative hemolysin
ref|NC_012947.1|:2016447-2016767	ECBD_1907	321	PTS system N,N'-diacetylchitobiose-specific transporter subunit IIB	28.9162	55.0633	K02760	0.929213	Up	0.43155	0.364969	0.635046	GO:0044424//intracellular part	GO:0015144//carbohydrate transmembrane transporter activity;GO:0016772//transferase activity, transferring phosphorus-containing groups;GO:0030246//carbohydrate binding	GO:0008643//carbohydrate transport	K02760	PTS system, cellobiose-specific IIB component [EC:2.7.1.69]
ref|NC_012947.1|:3510310-3511266	ECBD_3372	957	molybdopterin dehydrogenase FAD-binding	9.69916	18.4695	K11178	0.929213	Up	0.43155	0.364969	0.63577	-	GO:0030554//adenyl nucleotide binding;GO:0016726//oxidoreductase activity, acting on CH or CH2 groups, NAD or NADP as acceptor	GO:0008152//metabolic process	K11178	xanthine dehydrogenase YagS FAD-binding subunit [EC:1.17.1.4]
ref|NC_012947.1|:3807235-3808785	ECBD_3640	1551	hypothetical protein	11.9692	22.7921	-	0.929213	Up	0.217698	0.662146	0.430842	-	-	-	-
ref|NC_012947.1|:1074362-1075447	ECBD_1024	1086	murein hydrolase B	25.6411	48.8268	K08305	0.929213	Up	0.118694	0.925571	0.29476	GO:0019867//outer membrane	GO:0016757//transferase activity, transferring glycosyl groups;GO:0016787//hydrolase activity;GO:0016835//carbon-oxygen lyase activity	GO:0000270//peptidoglycan metabolic process	K08305	membrane-bound lytic murein transglycosylase B [EC:3.2.1.-]
ref|NC_012947.1|:1472138-1472896	ECBD_1395	759	acyl-CoA thioester hydrolase YfbB	12.2294	23.2876	K08680	0.929213	Up	0.43155	0.364969	0.635529	-	GO:0016835//carbon-oxygen lyase activity	GO:0009233	K08680	2-succinyl-6-hydroxy-2,4-cyclohexadiene-1-carboxylate synthase [EC:4.2.99.20]
ref|NC_012947.1|:2760826-2761344	ECBD_2641	519	3-hydroxydecanoyl-(acyl carrier protein) dehydratase	125.192	238.395	K01716	0.929213	Up	0.0133972	1.87298	0.0632213	GO:0044424//intracellular part	GO:0019171//3-hydroxyacyl-[acyl-carrier-protein] dehydratase activity	GO:0006631//fatty acid metabolic process	K01716	3-hydroxydecanoyl-[acyl-carrier-protein] dehydratase [EC:4.2.1.60]
ref|NC_012947.1|:c3533483-3532716	ECBD_3399	768	glutamine amidotransferase class-II	36.2582	69.0442	K07008	0.929213	Up	0.118694	0.925571	0.294949	-	GO:0003824//catalytic activity	GO:0009064//glutamine family amino acid metabolic process	K07008	glutamine amidotransferase
ref|NC_012947.1|:2618267-2620456	ECBD_2499	2190	ferric-rhodotorulic acid outer membrane transporter	8.4768	16.1418	K02014	0.929213	Up	0.217698	0.662146	0.431062	GO:0031224//intrinsic to membrane;GO:0019867//outer membrane	GO:0046914//transition metal ion binding;GO:0004871//signal transducer activity;GO:0005381//iron ion transmembrane transporter activity	GO:0006810//transport	K02014	iron complex outermembrane recepter protein
ref|NC_012947.1|:186321-188390	glyS	2070		143.491	271.689	K01879	0.920992	Up	9.18e-08	7.03716	1.88e-06	GO:0044424//intracellular part	GO:0004812//aminoacyl-tRNA ligase activity;GO:0032559	GO:0006418//tRNA aminoacylation for protein translation	K01879	glycyl-tRNA synthetase beta chain [EC:6.1.1.14]
ref|NC_012947.1|:3327719-3328912	ECBD_3193	1194	efflux transporter RND family, MFP subunit	101.061	191.099	K03585	0.919089	Up	0.000760876	3.11869	0.00629304	GO:0016020//membrane	GO:0022892	GO:0015031//protein transport;GO:0042221//response to chemical stimulus	K03585	membrane fusion protein
ref|NC_012947.1|:c3655222-3653330	aceF	1893		493.607	932.022	K00627	0.917001	Up	2.98e-21	20.5258	1.61e-19	GO:0043234//protein complex	GO:0005488//binding;GO:0016751;GO:0016418	GO:0006007//glucose catabolic process	K00627	pyruvate dehydrogenase E2 component (dihydrolipoamide acetyltransferase) [EC:2.3.1.12]
ref|NC_012947.1|:1886039-1887811	aspS	1773		148.332	280.043	K01876	0.916816	Up	5.89e-07	6.22988	1.07e-05	GO:0044424//intracellular part	GO:0004812//aminoacyl-tRNA ligase activity;GO:0032559	GO:0006418//tRNA aminoacylation for protein translation	K01876	aspartyl-tRNA synthetase [EC:6.1.1.12]
ref|NC_012947.1|:4294890-4295993	gldA	1104		22.4205	42.2088	K00005	0.912725	Up	0.154136	0.812097	0.349644	-	GO:0016616//oxidoreductase activity, acting on the CH-OH group of donors, NAD or NADP as acceptor;GO:0043169//cation binding	GO:0019400	K00005	glycerol dehydrogenase [EC:1.1.1.6]
ref|NC_012947.1|:c3391971-3390901	queA	1071		46.2227	87.0187	K07568	0.912725	Up	0.0364386	1.43844	0.131975	GO:0044424//intracellular part	GO:0016740//transferase activity	GO:0006400//tRNA modification	K07568	S-adenosylmethionine:tRNA ribosyltransferase-isomerase [EC:5.-.-.-]
ref|NC_012947.1|:149972-151510	ECBD_0142	1539	aldehyde dehydrogenase (NAD(+))	96.5	181.671	K00138	0.912725	Up	0.00020469	3.6889	0.00200503	-	GO:0016620//oxidoreductase activity, acting on the aldehyde or oxo group of donors, NAD or NADP as acceptor	GO:0008152//metabolic process	K00138	aldehyde dehydrogenase [EC:1.2.1.-]
ref|NC_012947.1|:1128860-1129207	rplS	348		915.762	1722.28	K02884	0.911275	Up	4.66e-08	7.33161	9.82e-07	GO:0030529//ribonucleoprotein complex	GO:0016772//transferase activity, transferring phosphorus-containing groups;GO:0005198//structural molecule activity	GO:0010467//gene expression	K02884	large subunit ribosomal protein L19
ref|NC_012947.1|:c80870-78789	ECBD_0073	2082	ATP-dependent DNA helicase RecG	38.6382	72.5473	K03655	0.908893	Up	0.00713352	2.1467	0.0394735	-	GO:0003678//DNA helicase activity;GO:0042623//ATPase activity, coupled;GO:0032559	GO:0006259//DNA metabolic process	K03655	ATP-dependent DNA helicase RecG [EC:3.6.4.12]
ref|NC_012947.1|:c3675612-3674461	ECBD_3522	1152	cell division protein FtsZ	335.724	629.069	K03531	0.905943	Up	2.21e-09	8.65561	5.39e-08	GO:0032991//macromolecular complex;GO:0044424//intracellular part	GO:0032561;GO:0017111//nucleoside-triphosphatase activity	GO:0043623//cellular protein complex assembly;GO:0032506	K03531	cell division protein FtsZ
ref|NC_012947.1|:4150160-4151809	actP	1650		84.3827	157.763	K14393	0.902741	Up	0.00039481	3.40361	0.00356155	GO:0016021//integral to membrane	GO:0008028//monocarboxylic acid transmembrane transporter activity;GO:0015291//secondary active transmembrane transporter activity	GO:0030001//metal ion transport	K14393	cation	acetate symporter
ref|NC_012947.1|:513773-514261	ECBD_0498	489	rod shape-determining protein MreD	31.6363	59.1477	K03571	0.902741	Up	0.289156	0.538868	0.500284	GO:0031224//intrinsic to membrane	GO:0003824//catalytic activity	GO:0065008	K03571	rod shape-determining protein MreD
ref|NC_012947.1|:c2844105-2840077	ECBD_2705	4029	DNA translocase FtsK	138.229	257.239	K03466	0.896046	Up	1.33e-12	11.8761	4.36e-11	GO:0031224//intrinsic to membrane	GO:0003676//nucleic acid binding;GO:0016787//hydrolase activity;GO:0032559	GO:0009987//cellular process	K03466	DNA segregation ATPase FtsK	SpoIIIE, S-DNA-T family
ref|NC_012947.1|:2920431-2921756	rimO	1326		16.3335	30.295	K14441	0.891245	Up	0.201406	0.695928	0.412054	GO:0030529//ribonucleoprotein complex	GO:0043169//cation binding;GO:0051536//iron-sulfur cluster binding;GO:0016628//oxidoreductase activity, acting on the CH-CH group of donors, NAD or NADP as acceptor;GO:0016741	GO:0018197//peptidyl-aspartic acid modification;GO:0016070//RNA metabolic process	K14441	ribosomal protein S12 methylthiotransferase [EC:2.-.-.-]
ref|NC_012947.1|:3698959-3700050	ECBD_3543	1092	3-isopropylmalate dehydrogenase	59.5006	110.36	K00052	0.891245	Up	0.0189626	1.7221	0.0810982	GO:0044424//intracellular part	GO:0046872//metal ion binding;GO:0016616//oxidoreductase activity, acting on the CH-OH group of donors, NAD or NADP as acceptor;GO:0000166//nucleotide binding	GO:0008652//cellular amino acid biosynthetic process;GO:0006551//leucine metabolic process	K00052	3-isopropylmalate dehydrogenase [EC:1.1.1.85]
ref|NC_012947.1|:c4234917-4234327	ECBD_4033	591	hypothetical protein	36.6467	67.9715	K09891	0.891245	Up	0.201406	0.695928	0.412271	-	-	-	K09891	hypothetical protein
ref|NC_012947.1|:322375-323118	ugpQ	744		66.5383	123.105	K01126	0.887634	Up	0.0434728	1.36178	0.149231	-	GO:0008081//phosphoric diester hydrolase activity	GO:0019400	K01126	glycerophosphoryl diester phosphodiesterase [EC:3.1.4.46]
ref|NC_012947.1|:c1919244-1916611	ECBD_1806	2634	hypothetical protein	37.5888	69.5446	K06192	0.887634	Up	0.00361168	2.44229	0.0222024	-	-	-	K06192	paraquat-inducible protein B
ref|NC_012947.1|:c3583864-3583007	cdsA	858		97.3646	179.787	K00981	0.884819	Up	0.0079712	2.09848	0.0420684	GO:0031224//intrinsic to membrane	GO:0070567	GO:0006644//phospholipid metabolic process;GO:0022900//electron transport chain	K00981	phosphatidate cytidylyltransferase [EC:2.7.7.41]
ref|NC_012947.1|:c257724-257158	ECBD_0235	567	outer membrane lipoprotein, Slp family	327.411	603.63	K07285	0.882563	Up	6.56e-05	4.1831	0.000748312	GO:0016020//membrane	-	-	K07285	outer membrane lipoprotein
ref|NC_012947.1|:4529376-4531265	ECBD_4291	1890	tRNA uridine 5-carboxymethylaminomethyl modification enzyme GidA	72.0304	132.629	K03495	0.880714	Up	0.000681476	3.16655	0.00574662	GO:0044424//intracellular part	GO:0030554//adenyl nucleotide binding	GO:0001510//RNA methylation;GO:0002097	K03495	glucose inhibited division protein A
ref|NC_012947.1|:c124573-123797	ECBD_0121	777	DNA-binding transcriptional repressor LldR	306.616	564.568	K14348	0.880714	Up	6.17e-06	5.20971	9.04e-05	GO:0044464//cell part	GO:0003676//nucleic acid binding;GO:0001071//nucleic acid binding transcription factor activity	GO:0010468//regulation of gene expression;GO:0006351//transcription, DNA-dependent	K14348	GntR family transcriptional regulator, L-lactate dehydrogenase operon regulator
ref|NC_012947.1|:c2632167-2631127	ECBD_2511	1041	glycerol-3-phosphate acyltransferase PlsX	139.692	254.687	K03621	0.866477	Up	0.000574226	3.24092	0.00499422	GO:0044424//intracellular part	GO:0016747//transferase activity, transferring acyl groups other than amino-acyl groups	GO:0006644//phospholipid metabolic process;GO:0006631//fatty acid metabolic process	K03621	glycerol-3-phosphate acyltransferase PlsX [EC:2.3.1.15]
ref|NC_012947.1|:831590-832867	ECBD_0807	1278	alcohol dehydrogenase zinc-binding domain protein	4.84199	8.80119	K00100	0.862099	Up	0.611316	0.213734	0.765181	-	GO:0003824//catalytic activity;GO:0046914//transition metal ion binding	GO:0008152//metabolic process	K00100	[EC:1.1.1.-];K00008		L-iditol 2-dehydrogenase [EC:1.1.1.14]
ref|NC_012947.1|:3727920-3728297	apaG	378		49.1116	89.2692	K06195	0.862099	Up	0.265282	0.576292	0.486999	-	GO:0016791//phosphatase activity	-	K06195	ApaG protein
ref|NC_012947.1|:c815546-815130	ECBD_0791	417	Holliday junction resolvase-like protein	44.5184	80.9203	K07447	0.862099	Up	0.265282	0.576292	0.486769	GO:0044424//intracellular part	GO:0016788//hydrolase activity, acting on ester bonds;GO:0005488//binding	GO:0033554//cellular response to stress;GO:0006259//DNA metabolic process	K07447	putative holliday junction resolvase [EC:3.1.-.-]
ref|NC_012947.1|:1050696-1052522	ECBD_1002	1827	formate hydrogenlyase subunit 3	6.77402	12.313	K00540	0.862099	Up	0.389646	0.40933	0.618428	GO:0031224//intrinsic to membrane	GO:0016699;GO:0050136//NADH dehydrogenase (quinone) activity	GO:0022904//respiratory electron transport chain	K00540	[EC:1.-.-.-];K12137		hydrogenase-4 component B [EC:1.-.-.-]
ref|NC_012947.1|:c3787196-3785844	ECBD_3620	1353	hypothetical protein	9.14717	16.6266	K06143	0.862099	Up	0.389646	0.40933	0.618175	-	-	-	K06143	inner membrane protein
ref|NC_012947.1|:4433338-4434561	ECBD_4207	1224	permease for cytosine/purines uracil thiamine allantoin	10.1112	18.379	K10974	0.862099	Up	0.389646	0.40933	0.617922	GO:0044464//cell part	GO:0015932//nucleobase, nucleoside, nucleotide and nucleic acid transmembrane transporter activity	GO:0006810//transport	K10974	cytosine permease
ref|NC_012947.1|:c3955969-3955517	ECBD_3784	453	hypothetical protein	13.6602	24.8299	-	0.862099	Up	0.611316	0.213734	0.766913	-	-	-	-
ref|NC_012947.1|:c1282653-1282453	ECBD_1217	201	hypothetical protein	92.3592	167.879	-	0.862099	Up	0.265282	0.576292	0.486538	GO:0016020//membrane	-	-	-
ref|NC_012947.1|:2086197-2086865	ECBD_1974	669	4Fe-4S ferredoxin iron-sulfur binding domain protein	9.24972	16.813	K04014	0.862099	Up	0.611316	0.213734	0.768155	-	GO:0051540	-	K04014	formate-dependent nitrite reductase, Fe-S protein
ref|NC_012947.1|:c2528143-2527310	ECBD_2409	834	N5-glutamine S-adenosyl-L-methionine-dependent methyltransferase	37.0987	67.4336	K02493	0.862099	Up	0.133149	0.875663	0.314929	-	GO:0005488//binding;GO:0008168//methyltransferase activity	GO:0006730//one-carbon metabolic process;GO:0008213	K02493	methyltransferase [EC:2.1.1.-]
ref|NC_012947.1|:3556898-3557929	metN	1032		29.9809	54.4958	K02071	0.862099	Up	0.133149	0.875663	0.314737	GO:0009274//peptidoglycan-based cell wall;GO:0016020//membrane	GO:0017111//nucleoside-triphosphatase activity;GO:0043865;GO:0032559	GO:0015821	K02071	D-methionine transport system ATP-binding protein
ref|NC_012947.1|:c451226-450639	ECBD_0420	588	general secretion pathway protein J	10.5239	19.1291	K02459	0.862099	Up	0.611316	0.213734	0.765428	GO:0043234//protein complex	GO:0022892	GO:0009306//protein secretion	K02459	general secretion pathway protein J
ref|NC_012947.1|:c1577130-1576144	ECBD_1484	987	cobalamin synthesis protein P47K	25.0783	45.5843	K02234	0.862099	Up	0.186239	0.729929	0.391556	-	-	-	K02234	cobalamin biosynthesis protein CobW
ref|NC_012947.1|:c4478424-4477294	ECBD_4248	1131	TDP-4-oxo-6-deoxy-D-glucose transaminase	38.2992	69.6158	K02805	0.862099	Up	0.0703526	1.15272	0.211713	-	GO:0048037//cofactor binding;GO:0016769//transferase activity, transferring nitrogenous groups	-	K02805	lipopolysaccharide biosynthesis protein
ref|NC_012947.1|:c2127079-2126459	ECBD_2013	621	electron transport complex protein RnfG	9.96468	18.1126	K03612	0.862099	Up	0.611316	0.213734	0.767906	GO:0031224//intrinsic to membrane	GO:0003824//catalytic activity;GO:0000166//nucleotide binding	GO:0051234//establishment of localization;GO:0006091//generation of precursor metabolites and energy;GO:0071941	K03612	electron transport complex protein RnfG
ref|NC_012947.1|:1928205-1928492	ECBD_1816	288	hypothetical protein	21.4863	39.0553	-	0.862099	Up	0.611316	0.213734	0.766665	GO:0031224//intrinsic to membrane	-	-	-
ref|NC_012947.1|:c436563-436345	ECBD_0401	219	hypothetical protein	28.256	51.3604	K03745	0.862099	Up	0.611316	0.213734	0.765922	-	-	-	K03745	SlyX protein
ref|NC_012947.1|:c4439867-4438968	ECBD_4211	900	carboxylate/amino acid/amine transporter	6.87563	12.4977	K03576	0.862099	Up	0.611316	0.213734	0.767658	GO:0031224//intrinsic to membrane	-	-	K03576	LysR family transcriptional regulator, regulator for metE and metH
ref|NC_012947.1|:958479-958706	ECBD_0913	228	hypothetical protein	27.1406	49.333	-	0.862099	Up	0.611316	0.213734	0.765675	GO:0016020//membrane	-	-	-
ref|NC_012947.1|:c4237518-4236745	nudC	774		47.9695	87.1932	K03426	0.862099	Up	0.0963604	1.0161	0.250189	-	GO:0043169//cation binding;GO:0004551//nucleotide diphosphatase activity	-	K03426	NAD+ diphosphatase [EC:3.6.1.22]
ref|NC_012947.1|:2896465-2897271	ECBD_2759	807	hypothetical protein	7.66798	13.9379	-	0.862099	Up	0.611316	0.213734	0.767409	-	-	-	-
ref|NC_012947.1|:2083380-2085482	ECBD_1972	2103	oxidoreductase	2.94249	5.34851	K03738	0.862099	Up	0.611316	0.213734	0.767161	-	GO:0016625//oxidoreductase activity, acting on the aldehyde or oxo group of donors, iron-sulfur protein as acceptor;GO:0051540	GO:0008152//metabolic process	K03738	aldehyde:ferredoxin oxidoreductase [EC:1.2.7.5]
ref|NC_012947.1|:3404417-3405685	ECBD_3265	1269	MFS transporter AraJ	9.75266	17.7272	K08156	0.862099	Up	0.389646	0.40933	0.617669	-	-	GO:0006810//transport	K08156	MFS transporter, DHA1 family, arabinose polymer transporter
ref|NC_012947.1|:1977873-1979252	ECBD_1869	1380	major facilitator superfamily MFS_1	4.4841	8.15067	K08369	0.862099	Up	0.611316	0.213734	0.766417	-	-	GO:0006810//transport	K08369	MFS transporter, putative metabolite:H+ symporter
ref|NC_012947.1|:c2802976-2801654	ECBD_2673	1323	condesin subunit F	56.1276	102.022	K03633	0.862099	Up	0.0157661	1.80227	0.0708654	GO:0043232	GO:0046872//metal ion binding	GO:0006259//DNA metabolic process;GO:0051276//chromosome organization	K03633	chromosome partition protein MukF
ref|NC_012947.1|:1839523-1840275	ECBD_1725	753	ABC transporter ATP-binding protein	16.4358	29.875	K10010	0.862099	Up	0.389646	0.40933	0.617417	-	GO:0017111//nucleoside-triphosphatase activity;GO:0032559	-	K10010	cystine transport system ATP-binding protein [EC:3.6.3.-]
ref|NC_012947.1|:2445908-2447035	ECBD_2330	1128	hypothetical protein	5.48587	9.97156	-	0.862099	Up	0.611316	0.213734	0.764934	-	-	-	-
ref|NC_012947.1|:1310045-1311406	ECBD_1241	1362	ethanolamine ammonia-lyase	4.54337	8.25839	K03735	0.862099	Up	0.611316	0.213734	0.76617	-	GO:0016841//ammonia-lyase activity;GO:0019842//vitamin binding	-	K03735	ethanolamine ammonia-lyase large subunit [EC:4.3.1.7]
ref|NC_012947.1|:1529571-1532420	ECBD_1441	2850	hybrid sensory kinase in two-component regulatory system with RcsB and YojN	47.7675	86.2623	K07677	0.8527	Up	0.00110179	2.9579	0.00834737	GO:0031224//intrinsic to membrane	GO:0004673//protein histidine kinase activity;GO:0004871//signal transducer activity;GO:0032559	GO:0006468//protein phosphorylation;GO:0023060;GO:0006351//transcription, DNA-dependent	K07677	two-component system, NarL family, capsular synthesis sensor histidine kinase RcsC [EC:2.7.13.3]
ref|NC_012947.1|:c1974252-1973368	ECBD_1864	885	aldose 1-epimerase	73.4177	132.542	K01792	0.852251	Up	0.0265844	1.57537	0.105549	-	GO:0005488//binding;GO:0003824//catalytic activity	GO:0044238//primary metabolic process	K01792	glucose-6-phosphate 1-epimerase [EC:5.1.3.15]
ref|NC_012947.1|:1231141-1232295	ECBD_1169	1155	ribosomal RNA large subunit methyltransferase N	45.5399	82.0813	K06941	0.849924	Up	0.0483672	1.31545	0.162861	GO:0044424//intracellular part	GO:0043169//cation binding;GO:0051536//iron-sulfur cluster binding;GO:0008169//C-methyltransferase activity	GO:0031167//rRNA methylation;GO:0042221//response to chemical stimulus	K06941	ribosomal RNA large subunit methyltransferase N [EC:2.1.1.-]
ref|NC_012947.1|:1768896-1769441	cobU	546		85.0009	153.033	K02231	0.848293	Up	0.0656912	1.18249	0.201915	-	GO:0016301//kinase activity;GO:0032561;GO:0070568;GO:0032559	GO:0009235//cobalamin metabolic process;GO:0044249//cellular biosynthetic process	K02231	adenosylcobinamide kinase	adenosylcobinamide-phosphate guanylyltransferase [EC:2.7.1.156 2.7.7.62]
ref|NC_012947.1|:267354-268106	ECBD_0244	753	methyltransferase	61.6341	110.964	-	0.848293	Up	0.0656912	1.18249	0.202075	-	GO:0016741	-	-
ref|NC_012947.1|:4316460-4317305	ECBD_4097	846	MIP family channel protein	702.192	1263.06	K02440	0.846992	Up	8.18e-12	11.0872	2.54e-10	GO:0031224//intrinsic to membrane	GO:0004872//receptor activity;GO:0043169//cation binding	GO:0007600//sensory perception;GO:0006810//transport	K02440	glycerol uptake facilitator protein
ref|NC_012947.1|:c4092013-4090604	ECBD_3911	1410	melibiose:sodium symporter	57.0531	102.565	K11104	0.846157	Up	0.0139066	1.85678	0.0653863	GO:0031224//intrinsic to membrane	GO:0015291//secondary active transmembrane transporter activity	GO:0030001//metal ion transport	K11104	melibiose permease
ref|NC_012947.1|:4238323-4240218	ECBD_4039	1896	thiamine-phosphate pyrophosphorylase	17.9506	32.2047	K03147	0.84324	Up	0.123661	0.907767	0.298867	-	GO:0043169//cation binding;GO:0051536//iron-sulfur cluster binding;GO:0003824//catalytic activity	GO:0006772//thiamine metabolic process	K03147	thiamine biosynthesis protein ThiC
ref|NC_012947.1|:743698-745110	ECBD_0723	1413	repressor protein for FtsI	43.7938	78.4659	K04753	0.84134	Up	0.0335064	1.47487	0.125819	GO:0030313	GO:0046914//transition metal ion binding;GO:0016662	GO:0000910//cytokinesis;GO:0008152//metabolic process	K04753	suppressor of ftsI
ref|NC_012947.1|:c3574415-3570933	dnaE	3483		87.0557	155.933	K02337	0.840913	Up	1.4e-06	5.85387	2.36e-05	GO:0044424//intracellular part	GO:0004527//exonuclease activity;GO:0003676//nucleic acid binding;GO:0034061	GO:0006259//DNA metabolic process	K02337	DNA polymerase III subunit alpha [EC:2.7.7.7]
ref|NC_012947.1|:2037426-2037968	infC	543		3321.95	5947.99	K02520	0.840371	Up	2.97e-32	31.5272	2.22e-30	GO:0044424//intracellular part	GO:0008135//translation factor activity, nucleic acid binding	GO:0006412//translation	K02520	translation initiation factor IF-3
ref|NC_012947.1|:3905053-3905859	ECBD_3736	807	photosystem I assembly BtpA	34.5059	61.7252	K06971	0.839015	Up	0.172199	0.76397	0.37337	-	GO:0005488//binding	-	K06971
ref|NC_012947.1|:1128051-1128818	trmD	768		1188.46	2123.63	K00554	0.837437	Up	6.01e-17	16.2211	2.77e-15	GO:0044424//intracellular part	GO:0004175//endopeptidase activity;GO:0003676//nucleic acid binding;GO:0016423//tRNA (guanine) methyltransferase activity	GO:0019538//protein metabolic process;GO:0008033//tRNA processing	K00554	tRNA (guanine-N1-)-methyltransferase [EC:2.1.1.31]
ref|NC_012947.1|:c3683830-3682514	murD	1317		176.198	314.781	K01925	0.837152	Up	2.8e-05	4.55284	0.000350166	GO:0044424//intracellular part	GO:0016881//acid-amino acid ligase activity;GO:0032559	GO:0000270//peptidoglycan metabolic process;GO:0045229//external encapsulating structure organization;GO:0065008;GO:0042546//cell wall biogenesis	K01925	UDP-N-acetylmuramoylalanine--D-glutamate ligase [EC:6.3.2.9]
ref|NC_012947.1|:779848-780900	glcE	1053		47.0128	83.9283	K11472	0.836103	Up	0.0613146	1.21244	0.190271	-	GO:0030554//adenyl nucleotide binding;GO:0016614//oxidoreductase activity, acting on CH-OH group of donors	GO:0009441//glycolate metabolic process	K11472	glycolate oxidase FAD binding subunit
ref|NC_012947.1|:1457606-1459447	ECBD_1383	1842	NADH dehydrogenase subunit L	80.6262	143.936	K00341	0.836103	Up	0.000868146	3.06141	0.00694338	GO:0043234//protein complex;GO:0044459//plasma membrane part;GO:0016021//integral to membrane	GO:0048037//cofactor binding;GO:0050136//NADH dehydrogenase (quinone) activity;GO:0015399//primary active transmembrane transporter activity	GO:0022904//respiratory electron transport chain	K00341	NADH dehydrogenase I subunit L [EC:1.6.5.3]
ref|NC_012947.1|:c3588684-3587833	tsf	852		363.149	646.888	K02357	0.832952	Up	1.45e-06	5.83863	2.43e-05	GO:0044424//intracellular part	GO:0008135//translation factor activity, nucleic acid binding	GO:0006412//translation	K02357	elongation factor EF-Ts
ref|NC_012947.1|:2327872-2328852	ECBD_2212	981	hypothetical protein	22.0777	39.3112	-	0.832351	Up	0.243564	0.613387	0.45488	-	GO:0016747//transferase activity, transferring acyl groups other than amino-acyl groups	-	-
ref|NC_012947.1|:4438127-4439080	ECBD_4210	954	LysR family transcriptional regulator	22.7025	40.4238	K03576	0.832351	Up	0.243564	0.613387	0.454442	GO:0044424//intracellular part	GO:0003676//nucleic acid binding;GO:0016741;GO:0001071//nucleic acid binding transcription factor activity	GO:0000097//sulfur amino acid biosynthetic process;GO:0010468//regulation of gene expression;GO:0006351//transcription, DNA-dependent	K03576	LysR family transcriptional regulator, regulator for metE and metH
ref|NC_012947.1|:1732624-1733736	ECBD_1619	1113	DegT/DnrJ/EryC1/StrS aminotransferase	58.378	103.947	K01726	0.832351	Up	0.0313604	1.50362	0.119967	-	GO:0048037//cofactor binding;GO:0016769//transferase activity, transferring nitrogenous groups	-	K01726	[EC:4.2.1.-];K00837		[EC:2.6.1.-];K13010		perosamine synthetase
ref|NC_012947.1|:3728304-3729146	apaH	843		25.6918	45.7465	K01525	0.832351	Up	0.243564	0.613387	0.454661	-	GO:0008796//bis(5'-nucleosyl)-tetraphosphatase activity	-	K01525	bis(5'-nucleosyl)-tetraphosphatase (symmetrical) [EC:3.6.1.41]
ref|NC_012947.1|:c4140580-4139267	gltP	1314		89.4773	158.973	K11102	0.829184	Up	0.00347664	2.45884	0.0214743	GO:0031224//intrinsic to membrane	GO:0005310//dicarboxylic acid transmembrane transporter activity;GO:0015291//secondary active transmembrane transporter activity;GO:0003824//catalytic activity	GO:0046942//carboxylic acid transport	K11102	proton glutamate symport protein
ref|NC_012947.1|:c477427-476138	ECBD_0463	1290	16S rRNA methyltransferase B	45.571	80.9651	K03500	0.829184	Up	0.0422688	1.37398	0.146787	GO:0044424//intracellular part	GO:0008175//tRNA methyltransferase activity;GO:0003676//nucleic acid binding	GO:0006351//transcription, DNA-dependent;GO:0042254//ribosome biogenesis	K03500	ribosomal RNA small subunit methyltransferase B [EC:2.1.1.-]
ref|NC_012947.1|:c4501367-4501104	ilvM	264		140.638	249.548	K11258	0.827333	Up	0.114828	0.939953	0.287737	-	GO:0016769//transferase activity, transferring nitrogenous groups;GO:0016744	GO:0008652//cellular amino acid biosynthetic process	K11258	acetolactate synthase II small subunit [EC:2.2.1.6]
ref|NC_012947.1|:4545569-4546459	pstA	891		41.6705	73.9402	K02038	0.827333	Up	0.114828	0.939953	0.287366	GO:0031224//intrinsic to membrane	GO:0015291//secondary active transmembrane transporter activity;GO:0015103//inorganic anion transmembrane transporter activity	GO:0015698//inorganic anion transport	K02038	phosphate transport system permease protein
ref|NC_012947.1|:363353-365437	malQ	2085		17.8074	31.5975	K00705	0.827333	Up	0.114828	0.939953	0.287551	-	GO:0004133//glycogen debranching enzyme activity;GO:0016740//transferase activity;GO:0043167//ion binding	GO:0044238//primary metabolic process	K00705	4-alpha-glucanotransferase [EC:2.4.1.25]
ref|NC_012947.1|:2721964-2724663	ECBD_2601	2700	hybrid sensory histidine kinase TorS	13.7513	24.4003	K07647	0.827333	Up	0.114828	0.939953	0.287923	GO:0031224//intrinsic to membrane	GO:0004673//protein histidine kinase activity;GO:0004871//signal transducer activity;GO:0032559	GO:0006468//protein phosphorylation;GO:0023060;GO:0006351//transcription, DNA-dependent	K07647	two-component system, OmpR family, sensor histidine kinase TorS [EC:2.7.13.3]
ref|NC_012947.1|:c561924-561367	ECBD_0542	558	lipopolysaccharide transport periplasmic protein LptA	121.987	215.974	K09774	0.824131	Up	0.0293438	1.53248	0.113484	GO:0044464//cell part	GO:0005319//lipid transporter activity	GO:0051234//establishment of localization	K09774	lipopolysaccharide export system protein LptA
ref|NC_012947.1|:4523916-4525412	ECBD_4286	1497	regulatory ATPase RavA	10.3341	18.2474	K03924	0.820278	Up	0.353172	0.452014	0.576823	GO:0044424//intracellular part	GO:0017111//nucleoside-triphosphatase activity;GO:0032559	-	K03924	MoxR-like ATPase [EC:3.6.3.-]
ref|NC_012947.1|:703592-704413	ECBD_0684	822	UDP pyrophosphate phosphatase	56.4604	99.6948	K06153	0.820278	Up	0.0778462	1.10876	0.216773	GO:0031224//intrinsic to membrane	GO:0016301//kinase activity;GO:0016462//pyrophosphatase activity	GO:0000270//peptidoglycan metabolic process;GO:0045229//external encapsulating structure organization;GO:0065008;GO:0042221//response to chemical stimulus;GO:0006796//phosphate metabolic process	K06153	undecaprenyl-diphosphatase [EC:3.6.1.27]
ref|NC_012947.1|:216448-219066	bcsA	2619		23.6276	41.7203	K00694	0.820278	Up	0.0394978	1.40343	0.139537	GO:0016021//integral to membrane	GO:0016759//cellulose synthase activity	GO:0006006//glucose metabolic process;GO:0009250//glucan biosynthetic process	K00694	cellulose synthase (UDP-forming) [EC:2.4.1.12]
ref|NC_012947.1|:c4326998-4326036	ECBD_4108	963	6-phosphofructokinase	64.2582	113.464	K00850	0.820278	Up	0.0394978	1.40343	0.13941	GO:0043234//protein complex;GO:0044424//intracellular part	GO:0043169//cation binding;GO:0003676//nucleic acid binding;GO:0008443//phosphofructokinase activity;GO:0032559	GO:0006007//glucose catabolic process;GO:0010468//regulation of gene expression;GO:0006000//fructose metabolic process	K00850	6-phosphofructokinase [EC:2.7.1.11]
ref|NC_012947.1|:c3537467-3536994	ECBD_3402	474	C-lysozyme inhibitor	32.6375	57.6295	-	0.820278	Up	0.353172	0.452014	0.57658	GO:0044464//cell part	-	GO:0044092//negative regulation of molecular function	-
ref|NC_012947.1|:c497615-494511	ECBD_0479	3105	transporter hydrophobe/amphiphile efflux-1 (HAE1) family	4.98234	8.79755	K03296	0.820278	Up	0.353172	0.452014	0.576337	GO:0031224//intrinsic to membrane	-	GO:0051234//establishment of localization	K03296	hydrophobic	amphiphilic exporter-1 (mainly G- bacteria), HAE1 family
ref|NC_012947.1|:270767-271102	ECBD_0247	336	universal stress protein UspB	257.836	454.317	K06144	0.817244	Up	0.0143617	1.84279	0.0669581	GO:0031224//intrinsic to membrane	-	GO:0050896//response to stimulus	K06144	universal stress protein B
ref|NC_012947.1|:3559548-3559952	rcsF	405		99.3146	174.571	K06080	0.813736	Up	0.10662	0.972162	0.271377	GO:0019867//outer membrane	-	-	K06080	RcsF protein
ref|NC_012947.1|:2733086-2735266	ECBD_2613	2181	cryptic autophosphorylating protein tyrosine kinase Etk	11.349	19.8922	K00903	0.809631	Up	0.223826	0.650089	0.428751	GO:0031224//intrinsic to membrane	GO:0004359//glutaminase activity;GO:0004713//protein tyrosine kinase activity;GO:0032559	GO:0045226//extracellular polysaccharide biosynthetic process;GO:0008610//lipid biosynthetic process;GO:0009235//cobalamin metabolic process	K00903	protein-tyrosine kinase [EC:2.7.10.-]
ref|NC_012947.1|:397512-398348	ECBD_0360	837	DNA adenine methylase	29.5726	51.8337	K06223	0.809631	Up	0.223826	0.650089	0.428963	-	GO:0008757//S-adenosylmethionine-dependent methyltransferase activity;GO:0003676//nucleic acid binding	GO:0006305;GO:0006730//one-carbon metabolic process	K06223	DNA adenine methylase [EC:2.1.1.72]
ref|NC_012947.1|:c3483293-3481260	ECBD_3344	2034	choline transporter BetT	138.425	242.528	K02168	0.809044	Up	9.38e-06	5.0278	0.000131422	GO:0031224//intrinsic to membrane	-	GO:0050896//response to stimulus;GO:0051234//establishment of localization	K02168	high-affinity choline transport protein
ref|NC_012947.1|:578361-580304	hflB	1944		1710.95	2995.48	K03798	0.80799	Up	6.86e-53	52.1637	9.51e-51	GO:0031224//intrinsic to membrane	GO:0004175//endopeptidase activity;GO:0046914//transition metal ion binding;GO:0042623//ATPase activity, coupled;GO:0032559	GO:0009057//macromolecule catabolic process;GO:0019538//protein metabolic process;GO:0009987//cellular process	K03798	cell division protease FtsH [EC:3.4.24.-]
ref|NC_012947.1|:c4455550-4453388	uvrD	2163		58.6479	102.517	K03657	0.805716	Up	0.0033624	2.47335	0.0209018	GO:0044424//intracellular part	GO:0003678//DNA helicase activity;GO:0003676//nucleic acid binding;GO:0004857//enzyme inhibitor activity;GO:0004518//nuclease activity;GO:0032559	GO:0031668//cellular response to extracellular stimulus;GO:0033554//cellular response to stress;GO:0006261//DNA-dependent DNA replication	K03657	DNA helicase II	ATP-dependent DNA helicase PcrA [EC:3.6.4.12]
ref|NC_012947.1|:173543-174367	ECBD_0164	825	hypothetical protein	82.5075	144.129	K03796	0.804765	Up	0.03447	1.46256	0.127707	-	GO:0016811//hydrolase activity, acting on carbon-nitrogen (but not peptide) bonds, in linear amides;GO:0032559	GO:0000270//peptidoglycan metabolic process	K03796	Bax protein
ref|NC_012947.1|:1083499-1085055	ECBD_1032	1557	glutamate--cysteine ligase	99.3588	173.378	K01919	0.803205	Up	0.00121448	2.91561	0.00911214	-	GO:0016881//acid-amino acid ligase activity;GO:0032559	GO:0006749//glutathione metabolic process	K01919	glutamate--cysteine ligase [EC:6.3.2.2]
ref|NC_012947.1|:c3547531-3546908	ECBD_3414	624	methyltransferase type 11	69.4174	121.028	K00614	0.801978	Up	0.0990024	1.00435	0.255679	-	GO:0016741	-	K00614	[EC:2.1.-.-];K03183		ubiquinone	menaquinone biosynthesis methyltransferase [EC:2.1.1.-]
ref|NC_012947.1|:3947238-3950093	valS	2856		254.586	442.783	K01873	0.798447	Up	1.96e-12	11.7077	6.17e-11	GO:0044424//intracellular part	GO:0004812//aminoacyl-tRNA ligase activity;GO:0032559	GO:0006418//tRNA aminoacylation for protein translation	K01873	valyl-tRNA synthetase [EC:6.1.1.9]
ref|NC_012947.1|:2008332-2009810	astD	1479		138.07	240.103	K06447	0.798252	Up	0.00021472	3.66813	0.00209271	-	GO:0016620//oxidoreductase activity, acting on the aldehyde or oxo group of donors, NAD or NADP as acceptor	GO:0050896//response to stimulus;GO:0006527//arginine catabolic process	K06447	succinylglutamic semialdehyde dehydrogenase [EC:1.2.1.71]
ref|NC_012947.1|:567413-568048	ECBD_0551	636	hypothetical protein	155.675	270.334	K07323	0.796211	Up	0.0110596	1.95626	0.054373	GO:0043234//protein complex;GO:0030313	-	GO:0006869//lipid transport	K07323	putative toluene tolerance protein
ref|NC_012947.1|:482611-482868	ECBD_0471	258	hypothetical protein	71.9542	124.562	-	0.791709	Up	0.321128	0.493322	0.539712	-	-	-	-
ref|NC_012947.1|:c3016919-3016443	ECBD_2880	477	Lysozyme	19.4593	33.6865	K01185	0.791709	Up	0.536734	0.270241	0.730523	-	GO:0004553//hydrolase activity, hydrolyzing O-glycosyl compounds	GO:0009056//catabolic process;GO:0000270//peptidoglycan metabolic process;GO:0006952//defense response;GO:0008219//cell death	K01185	lysozyme [EC:3.2.1.17]
ref|NC_012947.1|:1024517-1025944	ECBD_0974	1428	adenylylsulfate kinase	19.5002	33.7573	K00956	0.791709	Up	0.205882	0.686382	0.41725	-	GO:0017111//nucleoside-triphosphatase activity;GO:0004779//sulfate adenylyltransferase activity;GO:0032561;GO:0032559	GO:0006790//sulfur compound metabolic process	K00956	sulfate adenylyltransferase subunit 1 [EC:2.7.7.4]
ref|NC_012947.1|:3601917-3602540	ECBD_3461	624	hypothetical protein	14.8752	25.7507	-	0.791709	Up	0.536734	0.270241	0.73078	GO:0031224//intrinsic to membrane	-	-	-
ref|NC_012947.1|:1406267-1407091	ECBD_1332	825	hypothetical protein	33.7531	58.4308	K07261	0.791709	Up	0.205882	0.686382	0.417468	GO:0030313	GO:0004175//endopeptidase activity;GO:0043169//cation binding	GO:0019538//protein metabolic process	K07261	penicillin-insensitive murein endopeptidase [EC:3.4.24.-]
ref|NC_012947.1|:606459-607094	ECBD_0588	636	NAD-dependent epimerase/dehydratase	14.5945	25.2649	K00329	0.791709	Up	0.536734	0.270241	0.730267	GO:0044424//intracellular part	GO:0016903//oxidoreductase activity, acting on the aldehyde or oxo group of donors;GO:0000166//nucleotide binding	-	K00329	NADH dehydrogenase [EC:1.6.5.3];K00356		NADH dehydrogenase [EC:1.6.99.3]
ref|NC_012947.1|:c2740942-2740544	ECBD_2619	399	hydrogenase-1 operon protein HyaE	46.5268	80.5437	K03619	0.791709	Up	0.321128	0.493322	0.539478	-	GO:0016787//hydrolase activity	-	K03619	hydrogenase-1 operon protein HyaE
ref|NC_012947.1|:1457307-1457609	ECBD_1382	303	NADH dehydrogenase subunit K	30.634	53.0312	K00340	0.791709	Up	0.536734	0.270241	0.731036	GO:0043234//protein complex;GO:0044459//plasma membrane part;GO:0016021//integral to membrane	GO:0050136//NADH dehydrogenase (quinone) activity;GO:0015399//primary active transmembrane transporter activity	GO:0045333//cellular respiration	K00340	NADH dehydrogenase I subunit K [EC:1.6.5.3]
ref|NC_012947.1|:c3618765-3616336	ECBD_3471	2430	ATP-dependent RNA helicase HrpB	22.9188	39.6752	K03579	0.791709	Up	0.0628134	1.20195	0.194146	-	GO:0032559;GO:0042623//ATPase activity, coupled	-	K03579	ATP-dependent helicase HrpB [EC:3.6.4.13]
ref|NC_012947.1|:c1818951-1817824	ECBD_1702	1128	flagellar hook-length control protein	8.22881	14.2451	K02414	0.791709	Up	0.536734	0.270241	0.730011	GO:0044461	GO:0017111//nucleoside-triphosphatase activity	GO:0030031//cell projection assembly	K02414	flagellar hook-length control protein FliK
ref|NC_012947.1|:c3758243-3757302	ECBD_3591	942	bifunctional riboflavin kinase/FMN adenylyltransferase	170.796	295.1	K11753	0.788932	Up	0.00124357	2.90533	0.00927652	-	GO:0070566//adenylyltransferase activity;GO:0016301//kinase activity;GO:0032559	GO:0006771	K11753	riboflavin kinase	FMN adenylyltransferase [EC:2.7.1.26 2.7.7.2]
ref|NC_012947.1|:1166180-1167979	ECBD_1112	1800	GTP-binding protein LepA	168.453	291.018	K03596	0.788762	Up	8.24e-06	5.08407	0.00011666	GO:0016020//membrane	GO:0017111//nucleoside-triphosphatase activity;GO:0032561;GO:0008135//translation factor activity, nucleic acid binding	-	K03596	GTP-binding protein LepA
ref|NC_012947.1|:2007301-2008335	ECBD_1898	1035	arginine succinyltransferase	218.226	375.707	K00673	0.783782	Up	0.000139439	3.85562	0.00143091	-	GO:0016749	GO:0006525//arginine metabolic process	K00673	arginine N-succinyltransferase [EC:2.3.1.109]
ref|NC_012947.1|:c3570920-3569961	ECBD_3434	960	acetyl-CoA carboxylase carboxyltransferase subunit alpha	154.702	266.134	K01962	0.782664	Up	0.00215436	2.66668	0.0147126	GO:0043234//protein complex;GO:0044424//intracellular part	GO:0016421//CoA carboxylase activity;GO:0032559	GO:0006631//fatty acid metabolic process	K01962	acetyl-CoA carboxylase carboxyl transferase subunit alpha [EC:6.4.1.2]
ref|NC_012947.1|:335610-336713	ECBD_0309	1104	aspartate-semialdehyde dehydrogenase	299.874	515.239	K00133	0.780882	Up	4.13e-06	5.38405	6.29e-05	GO:0044424//intracellular part	GO:0016620//oxidoreductase activity, acting on the aldehyde or oxo group of donors, NAD or NADP as acceptor;GO:0005515//protein binding;GO:0000166//nucleotide binding	GO:0009089//lysine biosynthetic process via diaminopimelate	K00133	aspartate-semialdehyde dehydrogenase [EC:1.2.1.11]
ref|NC_012947.1|:1391645-1391929	ECBD_1317	285	hypothetical protein	141.131	242.436	-	0.780569	Up	0.126147	0.899123	0.302239	-	-	-	-
ref|NC_012947.1|:c4498240-4496693	ECBD_4267	1548	threonine dehydratase	71.9542	123.524	K01754	0.779637	Up	0.00850204	2.07048	0.0443868	-	GO:0016841//ammonia-lyase activity;GO:0048037//cofactor binding	GO:0006549//isoleucine metabolic process	K01754	threonine dehydratase [EC:4.3.1.19]
ref|NC_012947.1|:c2630090-2629161	ECBD_2509	930	malonyl CoA-acyl carrier protein transacylase	229.557	393.936	K00645	0.779109	Up	0.000238744	3.62207	0.0022923	-	GO:0004312//fatty acid synthase activity	GO:0006631//fatty acid metabolic process	K00645	[acyl-carrier-protein] S-malonyltransferase [EC:2.3.1.39]
ref|NC_012947.1|:3156831-3157919	ECBD_3018	1089	lipoprotein A	133.535	228.706	K03642	0.776279	Up	0.00266176	2.57483	0.0173529	GO:0016020//membrane	GO:0004553//hydrolase activity, hydrolyzing O-glycosyl compounds	GO:0009987//cellular process	K03642	rare lipoprotein A
ref|NC_012947.1|:c979085-977796	ECBD_0932	1290	serine transporter	225.457	386.141	K03837	0.776279	Up	1.86e-05	4.73049	0.000244272	GO:0031224//intrinsic to membrane	-	GO:0051234//establishment of localization	K03837	serine transporter
ref|NC_012947.1|:1167995-1168969	ECBD_1113	975	signal peptidase I	177.709	303.241	K03100	0.770951	Up	0.0011167	2.95206	0.00842739	GO:0031224//intrinsic to membrane	GO:0070011	GO:0019538//protein metabolic process	K03100	signal peptidase I [EC:3.4.21.89]
ref|NC_012947.1|:c1883119-1882148	ECBD_1767	972	methyltransferase	35.0148	59.5128	-	0.765237	Up	0.174663	0.757799	0.376818	-	GO:0008175//tRNA methyltransferase activity	GO:0002097	-
ref|NC_012947.1|:c213470-211791	ECBD_0201	1680	cellulose synthase operon protein YhjU	20.2585	34.4324	-	0.765237	Up	0.174663	0.757799	0.377238	-	-	-	-
ref|NC_012947.1|:566056-566838	ECBD_0548	783	hypothetical protein	130.4	221.634	K02066	0.765237	Up	0.0140067	1.85367	0.065777	GO:0043234//protein complex;GO:0031224//intrinsic to membrane	GO:0005319//lipid transporter activity	GO:0051234//establishment of localization	K02066	putative ABC transport system permease protein
ref|NC_012947.1|:3373342-3373932	ECBD_3237	591	DJ-1 family protein	57.5877	97.879	K03152	0.765237	Up	0.174663	0.757799	0.377028	-	GO:0016765//transferase activity, transferring alkyl or aryl (other than methyl) groups	-	K03152	4-methyl-5(b-hydroxyethyl)-thiazole monophosphate biosynthesis
ref|NC_012947.1|:1657497-1658297	ECBD_1554	801	phosphomethylpyrimidine kinase	131.332	222.672	K00941	0.761697	Up	0.0130928	1.88297	0.0625454	-	GO:0016301//kinase activity	GO:0006772//thiamine metabolic process	K00941	hydroxymethylpyrimidine	phosphomethylpyrimidine kinase [EC:2.7.1.49 2.7.4.7]
ref|NC_012947.1|:3560767-3562485	ECBD_3424	1719	prolyl-tRNA synthetase	129.593	219.668	K01881	0.761336	Up	0.000263136	3.57982	0.00250787	GO:0044424//intracellular part	GO:0004812//aminoacyl-tRNA ligase activity;GO:0032559	GO:0006418//tRNA aminoacylation for protein translation	K01881	prolyl-tRNA synthetase [EC:6.1.1.15]
ref|NC_012947.1|:2069379-2072435	ECBD_1959	3057	FAD linked oxidase	66.7995	113.01	K06911	0.758542	Up	0.000511274	3.29135	0.00449712	-	GO:0030554//adenyl nucleotide binding;GO:0051540;GO:0003824//catalytic activity	GO:0008152//metabolic process	K06911
ref|NC_012947.1|:1921938-1923986	ECBD_1810	2049	carboxy-terminal protease	125.332	211.737	K03797	0.75652	Up	9.92e-05	4.00349	0.00106885	-	GO:0070011;GO:0005488//binding	GO:0019538//protein metabolic process	K03797	carboxyl-terminal processing protease [EC:3.4.21.102]
ref|NC_012947.1|:985214-986566	ECBD_0940	1353	d-galactonate transporter	9.14717	15.439	K03535	0.755183	Up	0.477336	0.321176	0.683747	GO:0031224//intrinsic to membrane	-	GO:0006810//transport	K03535	MFS transporter, ACS family, glucarate transporter
ref|NC_012947.1|:c2626518-2625709	ECBD_2505	810	4-amino-4-deoxychorismate lyase	61.1167	103.156	K02619	0.755183	Up	0.100273	0.998815	0.258102	-	GO:0016833//oxo-acid-lyase activity;GO:0048037//cofactor binding	GO:0008652//cellular amino acid biosynthetic process	K02619	4-amino-4-deoxychorismate lyase [EC:4.1.3.38]
ref|NC_012947.1|:4240846-4241601	ECBD_4040	756	thiazole biosynthesis adenylyltransferase ThiF	16.3705	27.631	K03148	0.755183	Up	0.477336	0.321176	0.684758	-	GO:0016772//transferase activity, transferring phosphorus-containing groups	-	K03148	adenylyltransferase [EC:2.7.7.-]
ref|NC_012947.1|:1326687-1327784	ECBD_1259	1098	sulfate/thiosulfate transporter subunit	22.543	38.0492	K02045	0.755183	Up	0.267496	0.572683	0.487373	GO:0043234//protein complex;GO:0016020//membrane	GO:0015405;GO:0015116//sulfate transmembrane transporter activity;GO:0017111//nucleoside-triphosphatase activity;GO:0032559	GO:0015698//inorganic anion transport	K02045	sulfate transport system ATP-binding protein [EC:3.6.3.25]
ref|NC_012947.1|:641477-642466	ECBD_0623	990	threonine dehydratase	12.5011	21.1	K01754	0.755183	Up	0.477336	0.321176	0.684252	-	GO:0016841//ammonia-lyase activity;GO:0048037//cofactor binding	-	K01754	threonine dehydratase [EC:4.3.1.19]
ref|NC_012947.1|:c3994995-3994615	ECBD_3817	381	HxlR family transcriptional regulator	32.4833	54.8268	-	0.755183	Up	0.477336	0.321176	0.684505	-	GO:0003676//nucleic acid binding	GO:0010468//regulation of gene expression	-
ref|NC_012947.1|:c3800425-3799457	serB	969		38.3162	64.6718	K01079	0.755183	Up	0.161079	0.792962	0.362637	-	GO:0016791//phosphatase activity	GO:0006563//L-serine metabolic process	K01079	phosphoserine phosphatase [EC:3.1.3.3]
ref|NC_012947.1|:1062512-1064764	ECBD_1013	2253	(NiFe) hydrogenase maturation protein HypF	10.9864	18.5433	K04656	0.755183	Up	0.267496	0.572683	0.487602	-	GO:0016741;GO:0046914//transition metal ion binding	GO:0006464//protein modification process	K04656	hydrogenase maturation protein HypF
ref|NC_012947.1|:4291704-4294205	ECBD_4076	2502	phosphoenolpyruvate-protein phosphotransferase	4.94649	8.34892	K08483	0.755183	Up	0.477336	0.321176	0.683999	GO:0044424//intracellular part	GO:0016775//phosphotransferase activity, nitrogenous group as acceptor;GO:0005402;GO:0015144//carbohydrate transmembrane transporter activity	GO:0008643//carbohydrate transport;GO:0006796//phosphate metabolic process	K08483	phosphotransferase system, enzyme I, PtsI [EC:2.7.3.9];K11189		phosphocarrier protein;K11201		PTS system, fructose-specific IIA-like component [EC:2.7.1.69]
ref|NC_012947.1|:1031183-1032322	nlpD	1140		518.386	873.899	K06194	0.753439	Up	3.54e-09	8.451	8.48e-08	GO:0031224//intrinsic to membrane;GO:0032153//cell division site	GO:0004175//endopeptidase activity	GO:0009056//catabolic process;GO:0019538//protein metabolic process;GO:0019835//cytolysis;GO:0042221//response to chemical stimulus;GO:0032506	K06194	lipoprotein NlpD
ref|NC_012947.1|:c1650645-1648612	metG	2034		124.735	210.138	K01874	0.752474	Up	0.000121489	3.91546	0.00129466	GO:0044424//intracellular part	GO:0004812//aminoacyl-tRNA ligase activity;GO:0043169//cation binding;GO:0003723//RNA binding;GO:0032559	GO:0006418//tRNA aminoacylation for protein translation	K01874	methionyl-tRNA synthetase [EC:6.1.1.10]
ref|NC_012947.1|:2546861-2548558	treA	1698		45.5541	76.6517	K01194	0.750738	Up	0.0381464	1.41855	0.135504	GO:0044464//cell part	GO:0015927//trehalase activity	GO:0005984//disaccharide metabolic process	K01194	alpha,alpha-trehalase [EC:3.2.1.28]
ref|NC_012947.1|:c2615723-2614698	ECBD_2494	1026	beta-hexosaminidase	63.3281	106.497	K01207	0.749889	Up	0.059184	1.2278	0.186041	GO:0044424//intracellular part	GO:0015929//hexosaminidase activity	GO:0000270//peptidoglycan metabolic process;GO:0045229//external encapsulating structure organization;GO:0065008;GO:0009987//cellular process	K01207	beta-N-acetylhexosaminidase [EC:3.2.1.52]
ref|NC_012947.1|:c4278158-4277382	ECBD_4065	777	acetylglutamate kinase	219.011	368.106	K00930	0.749117	Up	0.00183045	2.73744	0.0129332	GO:0044424//intracellular part	GO:0016301//kinase activity;GO:0032559	GO:0006525//arginine metabolic process	K00930	acetylglutamate	acetylaminoadipate kinase [EC:2.7.2.8 2.7.2.-]
ref|NC_012947.1|:2866632-2868350	ECBD_2723	1719	pyruvate dehydrogenase	77.3958	129.931	K00156	0.74742	Up	0.00618862	2.20841	0.0349427	-	GO:0046872//metal ion binding;GO:0019842//vitamin binding;GO:0004738//pyruvate dehydrogenase activity	GO:0008152//metabolic process	K00156	pyruvate dehydrogenase (quinone) [EC:1.2.5.1]
ref|NC_012947.1|:c754131-752944	ECBD_0732	1188	cystathionine beta-lyase	23.4396	39.2244	K01760	0.7428	Up	0.244876	0.611054	0.456012	GO:0044424//intracellular part	GO:0016846//carbon-sulfur lyase activity;GO:0048037//cofactor binding	-	K01760	cystathionine beta-lyase [EC:4.4.1.8]
ref|NC_012947.1|:2876147-2876815	artM	669		41.6237	69.654	K09998	0.7428	Up	0.244876	0.611054	0.455794	GO:0031224//intrinsic to membrane	-	GO:0015837//amine transport	K09998	arginine transport system permease protein
ref|NC_012947.1|:14800-16014	ECBD_0014	1215	hypothetical protein	22.9188	38.3527	K08676	0.7428	Up	0.244876	0.611054	0.456451	-	-	-	K08676	tricorn protease [EC:3.4.21.-];K03641		TolB protein
ref|NC_012947.1|:c4051558-4050056	ECBD_3873	1503	amino acid permease-associated region	18.5271	31.0037	K03294	0.7428	Up	0.244876	0.611054	0.456232	GO:0031224//intrinsic to membrane	GO:0005275//amine transmembrane transporter activity	GO:0015837//amine transport	K03294	basic amino acid	polyamine antiporter, APA family;K03293		amino acid transporter, AAT family
ref|NC_012947.1|:c4437890-4435629	ECBD_4209	2262	5-methyltetrahydropteroyltriglutamate--homocysteine methyltransferase	12.3105	20.6006	K00549	0.7428	Up	0.244876	0.611054	0.45667	-	GO:0046914//transition metal ion binding;GO:0008172//S-methyltransferase activity	GO:0000097//sulfur amino acid biosynthetic process	K00549	5-methyltetrahydropteroyltriglutamate--homocysteine methyltransferase [EC:2.1.1.14]
ref|NC_012947.1|:c658536-658168	ECBD_0642	369	hypothetical protein	461.17	770.764	-	0.74099	Up	0.00210788	2.67615	0.0144716	-	-	-	-
ref|NC_012947.1|:1515045-1519649	ECBD_1432	4605	alpha-2-macroglobulin	9.40639	15.7021	K06894	0.739242	Up	0.137304	0.862316	0.32279	-	GO:0061135	-	K06894
ref|NC_012947.1|:2449272-2451257	ECBD_2333	1986	RNase II stability modulator	29.6005	49.3543	K14051	0.737554	Up	0.0799782	1.09703	0.221755	-	GO:0060089;GO:0016829//lyase activity	GO:0006351//transcription, DNA-dependent;GO:0009124//nucleoside monophosphate biosynthetic process;GO:0023060	K14051	cyclic di-GMP phosphodiesterase Gmr [EC:3.1.4.52]
ref|NC_012947.1|:c2346037-2342135	ECBD_2227	3903	ATP-dependent RNA helicase HrpA	102.262	170.03	K03578	0.733514	Up	2.78e-06	5.55596	4.46e-05	-	GO:0032559;GO:0042623//ATPase activity, coupled	-	K03578	ATP-dependent helicase HrpA [EC:3.6.4.13]
ref|NC_012947.1|:3895205-3896311	ECBD_3727	1107	N-acetylneuraminic acid mutarotase	13.9749	23.2245	-	0.732816	Up	0.42801	0.368546	0.633684	GO:0031224//intrinsic to membrane	GO:0016854//racemase and epimerase activity	GO:0044238//primary metabolic process	-
ref|NC_012947.1|:c4169282-4168203	alr	1080		57.2969	95.2205	K01775	0.732816	Up	0.0742232	1.12946	0.210155	-	GO:0047661;GO:0048037//cofactor binding	GO:0000270//peptidoglycan metabolic process;GO:0045229//external encapsulating structure organization;GO:0065008;GO:0009078//pyruvate family amino acid metabolic process	K01775	alanine racemase [EC:5.1.1.1]
ref|NC_012947.1|:3333420-3333971	ECBD_3197	552	maltose O-acetyltransferase	28.0257	46.5753	K00661	0.732816	Up	0.42801	0.368546	0.633925	-	GO:0016413//O-acetyltransferase activity	-	K00661	maltose O-acetyltransferase [EC:2.3.1.79]
ref|NC_012947.1|:c4289930-4287633	pflD	2298		6.73201	11.1878	K00656	0.732816	Up	0.42801	0.368546	0.633442	GO:0044424//intracellular part	GO:0016453	GO:0019318//hexose metabolic process	K00656	formate C-acetyltransferase [EC:2.3.1.54]
ref|NC_012947.1|:c4403852-4402401	ECBD_4176	1452	potassium transporter	21.3088	35.4126	K03498	0.732816	Up	0.224536	0.648714	0.429687	GO:0031224//intrinsic to membrane	GO:0015075//ion transmembrane transporter activity	GO:0030001//metal ion transport	K03498	trk system potassium uptake protein TrkH
ref|NC_012947.1|:c1676611-1675889	ECBD_1574	723	DNA-binding transcriptional regulator BaeR	42.7944	71.1191	K07664	0.732816	Up	0.224536	0.648714	0.429899	GO:0044424//intracellular part	GO:0004871//signal transducer activity;GO:0003676//nucleic acid binding;GO:0003824//catalytic activity	GO:0010468//regulation of gene expression;GO:0006351//transcription, DNA-dependent;GO:0023060	K07664	two-component system, OmpR family, response regulator BaeR
ref|NC_012947.1|:c4482310-4481048	wecC	1263		48.995	81.4237	K02472	0.732816	Up	0.0742232	1.12946	0.210308	-	GO:0016616//oxidoreductase activity, acting on the CH-OH group of donors, NAD or NADP as acceptor;GO:0000166//nucleotide binding	GO:0008152//metabolic process	K02472	UDP-N-acetyl-D-mannosaminuronic acid dehydrogenase [EC:1.1.1.-]
ref|NC_012947.1|:c376038-373717	ECBD_0338	2322	RNA binding S1 domain protein	34.6446	57.4368	K06959	0.729343	Up	0.041232	1.38477	0.143701	GO:0044424//intracellular part	GO:0003676//nucleic acid binding;GO:0016787//hydrolase activity	GO:0033554//cellular response to stress;GO:0006259//DNA metabolic process	K06959	uncharacterized protein
ref|NC_012947.1|:206870-207853	dppD	984		34.5878	57.1541	K12371	0.724595	Up	0.206182	0.685749	0.417422	GO:0016020//membrane	GO:0022892;GO:0017111//nucleoside-triphosphatase activity;GO:0032559	GO:0006810//transport	K12371	dipeptide transport system ATP-binding protein
ref|NC_012947.1|:c3354462-3352108	ECBD_3216	2355	DNA-binding ATP-dependent protease La	14.452	23.8809	K01338	0.724595	Up	0.206182	0.685749	0.417204	GO:0044424//intracellular part	GO:0004175//endopeptidase activity;GO:0003676//nucleic acid binding;GO:0042623//ATPase activity, coupled;GO:0032559	GO:0019538//protein metabolic process;GO:0050896//response to stimulus	K01338	ATP-dependent Lon protease [EC:3.4.21.53]
ref|NC_012947.1|:c2632451-2632278	rpmF	174		1031.34	1699.19	K02911	0.720325	Up	0.0022828	2.64153	0.0154537	GO:0033279	GO:0003824//catalytic activity;GO:0005198//structural molecule activity	GO:0010467//gene expression	K02911	large subunit ribosomal protein L32
ref|NC_012947.1|:c1635846-1633846	ECBD_1537	2001	zinc finger SWIM domain protein	9.27746	15.2574	K07497	0.717709	Up	0.386014	0.413397	0.615686	-	GO:0046914//transition metal ion binding	-	K07497	putative transposase
ref|NC_012947.1|:c667561-666317	ECBD_0651	1245	serine/threonine transporter SstT	104.377	171.655	K07862	0.717709	Up	0.0101304	1.99437	0.0509672	GO:0031224//intrinsic to membrane	GO:0005310//dicarboxylic acid transmembrane transporter activity;GO:0015291//secondary active transmembrane transporter activity;GO:0005275//amine transmembrane transporter activity	GO:0015837//amine transport;GO:0046942//carboxylic acid transport	K07862	serine	threonine transporter
ref|NC_012947.1|:3201698-3202513	ECBD_3067	816	iron-enterobactin transporter ATP-binding protein	22.7502	37.4143	K02013	0.717709	Up	0.386014	0.413397	0.614927	-	GO:0017111//nucleoside-triphosphatase activity;GO:0032559	-	K02013	iron complex transport system ATP-binding protein [EC:3.6.3.34]
ref|NC_012947.1|:1191354-1194635	ECBD_1135	3282	hypothetical protein	16.9691	27.9068	-	0.717709	Up	0.100527	0.997716	0.258584	-	-	-	-
ref|NC_012947.1|:c624814-623681	ECBD_0605	1134	N-acetylglucosamine-6-phosphate deacetylase	16.3705	26.9225	K02079	0.717709	Up	0.386014	0.413397	0.615939	-	GO:0016811//hydrolase activity, acting on carbon-nitrogen (but not peptide) bonds, in linear amides	GO:0006041//glucosamine metabolic process	K02079	N-acetylgalactosamine-6-phosphate deacetylase [EC:3.5.1.25]
ref|NC_012947.1|:c4470612-4469377	ECBD_4242	1236	radical SAM protein	15.0196	24.7007	K06871	0.717709	Up	0.386014	0.413397	0.61518	GO:0044464//cell part	GO:0051540;GO:0046914//transition metal ion binding	-	K06871
ref|NC_012947.1|:3620758-3621684	ECBD_3475	927	glutamyl-Q tRNA(Asp) synthetase	20.0261	32.9343	K01894	0.717709	Up	0.386014	0.413397	0.615433	GO:0044424//intracellular part	GO:0043169//cation binding;GO:0016876//ligase activity, forming aminoacyl-tRNA and related compounds;GO:0032559	GO:0008033//tRNA processing	K01894	glutamyl-Q tRNA(Asp) synthetase [EC:6.1.1.-]
ref|NC_012947.1|:2006084-2007304	ECBD_1897	1221	bifunctional succinylornithine transaminase/acetylornithine transaminase	215.391	354.006	K00840	0.716815	Up	0.000227466	3.64308	0.00220035	-	GO:0048037//cofactor binding;GO:0008483//transaminase activity	GO:0009064//glutamine family amino acid metabolic process	K00840	succinylornithine aminotransferase [EC:2.6.1.81]
ref|NC_012947.1|:1461214-1462671	ECBD_1385	1458	NADH dehydrogenase subunit N	80.6401	132.251	K00343	0.713707	Up	0.0153446	1.81404	0.0697793	GO:0031224//intrinsic to membrane	GO:0048037//cofactor binding;GO:0050136//NADH dehydrogenase (quinone) activity	GO:0051234//establishment of localization;GO:0022904//respiratory electron transport chain	K00343	NADH dehydrogenase I subunit N [EC:1.6.5.3]
ref|NC_012947.1|:c3814684-3813095	prfC	1590		75.8913	124.303	K02837	0.711856	Up	0.0143184	1.84411	0.0668362	GO:0044424//intracellular part	GO:0017111//nucleoside-triphosphatase activity;GO:0003747//translation release factor activity;GO:0032561	GO:0006415//translational termination	K02837	peptide chain release factor RF-3
ref|NC_012947.1|:535221-535859	sspA	639		222.732	364.621	K03599	0.711091	Up	0.00771178	2.11285	0.041605	-	GO:0016765//transferase activity, transferring alkyl or aryl (other than methyl) groups	GO:0050896//response to stimulus	K03599	stringent starvation protein A
ref|NC_012947.1|:c3999245-3997833	ECBD_3821	1413	D-alanine/D-serine/glycine permease	304.367	498.088	K11737	0.71059	Up	2.87e-06	5.54212	4.56e-05	GO:0031224//intrinsic to membrane	GO:0005275//amine transmembrane transporter activity	GO:0015837//amine transport	K11737	D-serine	D-alanine	glycine transporter
ref|NC_012947.1|:4088067-4089713	ECBD_3909	1647	hydro-lyase, Fe-S type, tartrate/fumarate subfamily, subunit beta	13.1501	21.4636	K01676	0.70682	Up	0.349662	0.456352	0.572295	GO:0044444//cytoplasmic part	GO:0046914//transition metal ion binding;GO:0051536//iron-sulfur cluster binding;GO:0016836//hydro-lyase activity	GO:0009060//aerobic respiration;GO:0051704	K01676	fumarate hydratase, class I [EC:4.2.1.2]
ref|NC_012947.1|:179953-181275	ECBD_0169	1323	xylose isomerase	16.3705	26.72	K01805	0.70682	Up	0.349662	0.456352	0.572536	GO:0044424//intracellular part	GO:0046872//metal ion binding;GO:0016861//intramolecular oxidoreductase activity, interconverting aldoses and ketoses	GO:0019321//pentose metabolic process;GO:0006007//glucose catabolic process	K01805	xylose isomerase [EC:5.3.1.5]
ref|NC_012947.1|:2973896-2974657	ECBD_2833	762	endonuclease/exonuclease/phosphatase	28.4229	46.3919	K06896	0.70682	Up	0.349662	0.456352	0.572778	-	GO:0004518//nuclease activity	-	K06896
ref|NC_012947.1|:3228259-3228942	ECBD_3091	684	CusR family transcriptional regulator	31.6641	51.6822	K07665	0.70682	Up	0.349662	0.456352	0.572054	GO:0044424//intracellular part	GO:0004871//signal transducer activity;GO:0003676//nucleic acid binding	GO:0010468//regulation of gene expression;GO:0006351//transcription, DNA-dependent;GO:0050877//neurological system process;GO:0023060	K07665	two-component system, OmpR family, copper resistance phosphate regulon response regulator CusR
ref|NC_012947.1|:c3812696-3812097	ECBD_3645	600	periplasmic protein	216.582	353.506	K04065	0.70682	Up	0.0116408	1.93402	0.0563028	GO:0044464//cell part	-	-	K04065	hyperosmotically inducible periplasmic protein
ref|NC_012947.1|:94665-94832	rpmG	168		920.843	1501.64	K02913	0.705508	Up	0.00587774	2.23079	0.0335784	GO:0030529//ribonucleoprotein complex	GO:0003723//RNA binding;GO:0005198//structural molecule activity	GO:0010467//gene expression	K02913	large subunit ribosomal protein L33
ref|NC_012947.1|:c3080228-3079572	ECBD_2950	657	allophanate hydrolase subunit 1	108.315	176.093	K06351	0.701107	Up	0.068847	1.16211	0.208313	-	GO:0016859//cis-trans isomerase activity;GO:0001071//nucleic acid binding transcription factor activity	GO:0006351//transcription, DNA-dependent;GO:0044267//cellular protein metabolic process	K06351	inhibitor of KinA
ref|NC_012947.1|:c3337959-3337387	ECBD_3202	573	glycoprotein/polysaccharide metabolism	210.589	342.121	K09914	0.700079	Up	0.0164522	1.78378	0.0729349	GO:0016020//membrane	-	-	K09914	putative lipoprotein
ref|NC_012947.1|:c384075-383674	ECBD_0346	402	ribosome-associated heat shock protein Hsp15	246.291	399.713	K04762	0.6986	Up	0.0309732	1.50901	0.11872	-	GO:0003676//nucleic acid binding	GO:0050896//response to stimulus	K04762	ribosome-associated heat shock protein Hsp15
ref|NC_012947.1|:1948774-1949889	ECBD_1838	1116	ribonuclease D	22.1794	35.9957	K03684	0.6986	Up	0.31782	0.497819	0.535545	GO:0044424//intracellular part	GO:0005488//binding;GO:0016896//exoribonuclease activity, producing 5'-phosphomonoesters;GO:0016891//endoribonuclease activity, producing 5'-phosphomonoesters	GO:0006399//tRNA metabolic process	K03684	ribonuclease D [EC:3.1.13.5]
ref|NC_012947.1|:c4472683-4471298	ECBD_4243	1386	transporter YifK	17.8588	28.9835	K03293	0.6986	Up	0.31782	0.497819	0.535312	GO:0031224//intrinsic to membrane	GO:0005275//amine transmembrane transporter activity	GO:0015837//amine transport	K03293	amino acid transporter, AAT family
ref|NC_012947.1|:2363980-2364969	ECBD_2243	990	D-isomer specific 2-hydroxyacid dehydrogenase NAD-binding	78.1321	126.6	K03778	0.69629	Up	0.0593364	1.22668	0.186068	-	GO:0004457//lactate dehydrogenase activity;GO:0000166//nucleotide binding	GO:0008152//metabolic process	K03778	D-lactate dehydrogenase [EC:1.1.1.28]
ref|NC_012947.1|:1755-2855	recF	1101		98.3571	159.079	K02338	0.693645	Up	0.0250218	1.60168	0.10058	GO:0044424//intracellular part	GO:0004527//exonuclease activity;GO:0003676//nucleic acid binding;GO:0034061	GO:0006259//DNA metabolic process	K02338	DNA polymerase III subunit beta [EC:2.7.7.7]
ref|NC_012947.1|:464485-464856	rplN	372		2644.9	4276.28	K02874	0.693146	Up	5.67e-12	11.2464	1.77e-10	GO:0033279	GO:0003723//RNA binding;GO:0005198//structural molecule activity	GO:0010467//gene expression	K02874	large subunit ribosomal protein L14
ref|NC_012947.1|:c3639499-3638951	ECBD_3494	549	hypoxanthine phosphoribosyltransferase	56.3576	90.7327	K00760	0.687012	Up	0.264646	0.577335	0.486061	GO:0044424//intracellular part	GO:0016763//transferase activity, transferring pentosyl groups;GO:0043169//cation binding	GO:0043101//purine-containing compound salvage	K00760	hypoxanthine phosphoribosyltransferase [EC:2.4.2.8]
ref|NC_012947.1|:1276550-1277584	ECBD_1212	1035	lipoprotein	275.025	442.465	K07287	0.686	Up	0.000277778	3.5563	0.00263448	GO:0019867//outer membrane	-	-	K07287	lipoprotein-34
ref|NC_012947.1|:c3987969-3986236	ECBD_3810	1734	surface antigen (D15)	37.471	60.2336	K07278	0.684794	Up	0.0926188	1.0333	0.244733	GO:0016020//membrane	-	-	K07278	outer membrane protein
ref|NC_012947.1|:c2756158-2755529	ECBD_2635	630	regulator of competence-specific genes	54.0228	86.7187	K07343	0.682775	Up	0.242246	0.615743	0.455709	-	GO:0030528//transcription regulator activity	-	K07343	DNA transformation protein and related proteins
ref|NC_012947.1|:c2740547-2739690	ECBD_2618	858	HupH hydrogenase expression protein	39.6671	63.6746	K03618	0.682775	Up	0.242246	0.615743	0.455488	-	GO:0008375//acetylglucosaminyltransferase activity	-	K03618	hydrogenase-1 operon protein HyaF
ref|NC_012947.1|:1891205-1892215	ruvB	1011		73.4488	117.613	K03551	0.679235	Up	0.0737494	1.13224	0.210969	-	GO:0004175//endopeptidase activity;GO:0003676//nucleic acid binding;GO:0003678//DNA helicase activity;GO:0042623//ATPase activity, coupled;GO:0032559	GO:0031668//cellular response to extracellular stimulus;GO:0006259//DNA metabolic process;GO:0019538//protein metabolic process;GO:0033554//cellular response to stress	K03551	holliday junction DNA helicase RuvB
ref|NC_012947.1|:3310100-3311776	ECBD_3178	1677	cation:proton antiport protein	46.1245	73.7789	K03455	0.677674	Up	0.0684154	1.16485	0.208471	GO:0031224//intrinsic to membrane	GO:0015298//solute:cation antiporter activity	GO:0030001//metal ion transport	K03455	monovalent cation:H+ antiporter-2, CPA2 family
ref|NC_012947.1|:3801203-3802219	lplA	1017		39.5501	63.1995	K03800	0.676232	Up	0.203954	0.690468	0.415513	GO:0044424//intracellular part	GO:0032559;GO:0016772//transferase activity, transferring phosphorus-containing groups	GO:0018065//protein-cofactor linkage	K03800	lipoate-protein ligase A [EC:2.7.7.63]
ref|NC_012947.1|:c1333753-1333496	ECBD_1266	258	PTS system phosphohistidinoprotein-hexose phosphotransferase subunit Hpr	155.901	249.123	K02784	0.676232	Up	0.203954	0.690468	0.415732	GO:0044424//intracellular part	GO:0015144//carbohydrate transmembrane transporter activity;GO:0016775//phosphotransferase activity, nitrogenous group as acceptor;GO:0016829//lyase activity;GO:0005402;GO:0009975//cyclase activity;GO:0016301//kinase activity;GO:0032559	GO:0009124//nucleoside monophosphate biosynthetic process;GO:0006164//purine nucleotide biosynthetic process;GO:0008643//carbohydrate transport;GO:0006464//protein modification process	K02784	phosphocarrier protein HPr
ref|NC_012947.1|:893985-894755	ECBD_0861	771	hypothetical protein	52.1692	83.3643	-	0.676232	Up	0.203954	0.690468	0.41595	-	GO:0032559	GO:0008152//metabolic process	-
ref|NC_012947.1|:c4503010-4501364	ECBD_4271	1647	acetolactate synthase 2 catalytic subunit	133.38	212.685	K01652	0.673181	Up	0.00186058	2.73035	0.0130746	-	GO:0030554//adenyl nucleotide binding;GO:0046872//metal ion binding;GO:0019842//vitamin binding;GO:0016744	GO:0008652//cellular amino acid biosynthetic process	K01652	acetolactate synthase I	II	III large subunit [EC:2.2.1.6]
ref|NC_012947.1|:c2873088-2872765	ECBD_2728	324	hypothetical protein	143.242	228.132	-	0.671415	Up	0.172604	0.762949	0.373831	-	-	-	-
ref|NC_012947.1|:3376806-3378668	ECBD_3241	1863	1-deoxy-D-xylulose-5-phosphate synthase	74.7351	119.026	K01662	0.671415	Up	0.0141854	1.84816	0.0662954	-	GO:0016903//oxidoreductase activity, acting on the aldehyde or oxo group of donors;GO:0016744	GO:0006772//thiamine metabolic process;GO:0006721//terpenoid metabolic process	K01662	1-deoxy-D-xylulose-5-phosphate synthase [EC:2.2.1.7]
ref|NC_012947.1|:927761-928954	ECBD_0889	1194	lysophospholipid transporter LplT	38.8697	61.9053	K08227	0.671415	Up	0.172604	0.762949	0.37404	GO:0031224//intrinsic to membrane	-	GO:0006810//transport	K08227	MFS transporter, LPLT family, lysophospholipid transporter
ref|NC_012947.1|:1440563-1441213	ECBD_1366	651	phosphatase	71.2911	113.541	K01112	0.671415	Up	0.172604	0.762949	0.373622	-	GO:0016791//phosphatase activity	-	K01112	[EC:3.1.3.-]
ref|NC_012947.1|:c4170750-4169335	ECBD_3981	1416	replicative DNA helicase	65.5515	104.4	K02314	0.671415	Up	0.0472576	1.32553	0.159402	GO:0043231//intracellular membrane-bounded organelle;GO:0043234//protein complex	GO:0001071//nucleic acid binding transcription factor activity;GO:0003677//DNA binding;GO:0004386//helicase activity;GO:0032559	GO:0006259//DNA metabolic process;GO:0010468//regulation of gene expression;GO:0006351//transcription, DNA-dependent	K02314	replicative DNA helicase [EC:3.6.4.12]
ref|NC_012947.1|:997649-999286	pyrG	1638		145.446	231.511	K01937	0.6706	Up	0.00124662	2.90427	0.00928143	-	GO:0016879//ligase activity, forming carbon-nitrogen bonds;GO:0032559	GO:0009064//glutamine family amino acid metabolic process;GO:0006220//pyrimidine nucleotide metabolic process	K01937	CTP synthase [EC:6.3.4.2]
ref|NC_012947.1|:2532296-2533309	ECBD_2414	1014	ribose-phosphate pyrophosphokinase	201.387	320.102	K00948	0.668561	Up	0.00295934	2.52881	0.0189115	GO:0044424//intracellular part	GO:0046872//metal ion binding;GO:0016778;GO:0032559	GO:0009124//nucleoside monophosphate biosynthetic process	K00948	ribose-phosphate pyrophosphokinase [EC:2.7.6.1]
ref|NC_012947.1|:3153804-3155705	ECBD_3016	1902	penicillin-binding protein 2	27.6543	43.9306	K05515	0.667721	Up	0.146672	0.833652	0.34048	GO:0016020//membrane	GO:0016747//transferase activity, transferring acyl groups other than amino-acyl groups;GO:0008144//drug binding;GO:0016758//transferase activity, transferring hexosyl groups	GO:0000270//peptidoglycan metabolic process;GO:0045229//external encapsulating structure organization;GO:0065008;GO:0042546//cell wall biogenesis;GO:0042221//response to chemical stimulus	K05515	penicillin-binding protein 2
ref|NC_012947.1|:c131446-126596	ECBD_0123	4851	YadA domain protein	14.6697	23.1868	K00960	0.660465	Up	0.0916294	1.03797	0.242284	GO:0016020//membrane	-	GO:0051704	K00960	DNA-directed RNA polymerase [EC:2.7.7.6]
ref|NC_012947.1|:4535152-4536693	ECBD_4298	1542	F0F1 ATP synthase subunit alpha	473.535	747.152	K02111	0.65793	Up	2.69e-08	7.57025	5.84e-07	GO:0033178//proton-transporting two-sector ATPase complex, catalytic domain	GO:0015078//hydrogen ion transmembrane transporter activity;GO:0046914//transition metal ion binding;GO:0001071//nucleic acid binding transcription factor activity;GO:0003677//DNA binding;GO:0019829//cation-transporting ATPase activity;GO:0032559	GO:0015986//ATP synthesis coupled proton transport;GO:0006351//transcription, DNA-dependent	K02111	F-type H+-transporting ATPase subunit alpha [EC:3.6.3.14]
ref|NC_012947.1|:597445-599334	ECBD_0578	1890	ATP-dependent RNA helicase DeaD	184.987	291.613	K05592	0.65663	Up	0.000131726	3.88033	0.00136622	GO:0044424//intracellular part	GO:0003676//nucleic acid binding;GO:0042623//ATPase activity, coupled;GO:0032559	GO:0010468//regulation of gene expression	K05592	ATP-dependent RNA helicase DeaD [EC:3.6.4.13]
ref|NC_012947.1|:c373016-370695	feoB	2322		43.972	69.201	K04759	0.654206	Up	0.0434676	1.36183	0.149345	GO:0031224//intrinsic to membrane	GO:0032561;GO:0005381//iron ion transmembrane transporter activity	GO:0006826//iron ion transport	K04759	ferrous iron transport protein B
ref|NC_012947.1|:1077927-1080557	alaS	2631		500.972	786.017	K01872	0.64983	Up	1.71e-13	12.767	6.1e-12	GO:0044424//intracellular part	GO:0004812//aminoacyl-tRNA ligase activity;GO:0043169//cation binding;GO:0003723//RNA binding;GO:0032559	GO:0006418//tRNA aminoacylation for protein translation	K01872	alanyl-tRNA synthetase [EC:6.1.1.7]
ref|NC_012947.1|:c2698798-2697290	ECBD_2578	1509	sodium/proline symporter	500.294	780.529	K11928	0.641676	Up	4.18e-08	7.37882	8.96e-07	GO:0031224//intrinsic to membrane	GO:0031420;GO:0005283//sodium:amino acid symporter activity	GO:0015804//neutral amino acid transport;GO:0030001//metal ion transport	K11928	sodium	proline symporter
ref|NC_012947.1|:2949482-2949985	ECBD_2811	504	DNA starvation/stationary phase protection protein Dps	1737.32	2709.96	K04047	0.641405	Up	3.53e-09	8.45223	8.51e-08	GO:0043232	GO:0003676//nucleic acid binding;GO:0005506//iron ion binding;GO:0003824//catalytic activity	GO:0030005;GO:0051276//chromosome organization;GO:0050896//response to stimulus;GO:0008152//metabolic process	K04047	starvation-inducible DNA-binding protein
ref|NC_012947.1|:c2056668-2055379	ECBD_1947	1290	hypothetical protein	9.5939	14.9474	K00313	0.639706	Up	0.579218	0.237158	0.764213	-	GO:0016649//oxidoreductase activity, acting on the CH-NH group of donors, quinone or similar compound as acceptor	GO:0008152//metabolic process	K00313	electron transfer flavoprotein-quinone oxidoreductase [EC:1.5.5.-]
ref|NC_012947.1|:c1045599-1043521	ECBD_0994	2079	Fis family transcriptional regulator	5.95292	9.27473	K12146	0.639706	Up	0.579218	0.237158	0.763953	GO:0044464//cell part	GO:0009975//cyclase activity;GO:0003676//nucleic acid binding;GO:0001071//nucleic acid binding transcription factor activity;GO:0005515//protein binding;GO:0016462//pyrophosphatase activity;GO:0032559	GO:0010468//regulation of gene expression;GO:0006351//transcription, DNA-dependent	K12146	hydrogenase-4 transcriptional activator
ref|NC_012947.1|:c3239833-3239450	ECBD_3105	384	antitermination Q family protein	8.05737	12.5535	-	0.639706	Up	0.932762	0.0302292	0.959476	-	GO:0030528//transcription regulator activity;GO:0003676//nucleic acid binding	GO:0010468//regulation of gene expression	-
ref|NC_012947.1|:2444255-2444608	ECBD_2328	354	hypothetical protein	8.7402	13.6173	K03578	0.639706	Up	0.932762	0.0302292	0.962283	-	GO:0003676//nucleic acid binding;GO:0004518//nuclease activity	GO:0006281//DNA repair	K03578	ATP-dependent helicase HrpA [EC:3.6.4.13];K03524		BirA family transcriptional regulator, biotin operon repressor	biotin-[acetyl-CoA-carboxylase] ligase [EC:6.3.4.15];K01159		crossover junction endodeoxyribonuclease RuvC [EC:3.1.22.4];K01869		leucyl-tRNA synthetase [EC:6.1.1.4];K00548		5-methyltetrahydrofolate--homocysteine methyltransferase [EC:2.1.1.13]
ref|NC_012947.1|:4112064-4112843	ECBD_3927	780	phosphonate ABC transporter permease	7.93342	12.3604	K02042	0.639706	Up	0.768014	0.114631	0.876471	GO:0016021//integral to membrane	GO:0008514//organic anion transmembrane transporter activity	GO:0015711//organic anion transport	K02042	phosphonate transport system permease protein
ref|NC_012947.1|:c626910-626131	ECBD_0608	780	phosphotransferase system PTS sorbose-specific IIC subunit	7.93342	12.3604	K02746	0.639706	Up	0.768014	0.114631	0.873388	-	-	-	K02746	PTS system, N-acetylgalactosamine-specific IIC component
ref|NC_012947.1|:c3492529-3491675	ECBD_3353	855	AraC family transcriptional regulator	7.2375	11.2761	K07506	0.639706	Up	0.768014	0.114631	0.878021	GO:0044464//cell part	GO:0003677//DNA binding;GO:0001071//nucleic acid binding transcription factor activity	GO:0010468//regulation of gene expression;GO:0006351//transcription, DNA-dependent	K07506	AraC family transcriptional regulator;K13652		AraC family transcriptional regulator;K02099		AraC family transcriptional regulator, arabinose operon regulatory protein
ref|NC_012947.1|:c4013107-4012253	ECBD_3837	855	L-xylulose 5-phosphate 3-epimerase	7.2375	11.2761	K03079	0.639706	Up	0.768014	0.114631	0.873644	-	GO:0016860//intramolecular oxidoreductase activity;GO:0016857//racemase and epimerase activity, acting on carbohydrates and derivatives	GO:0044238//primary metabolic process;GO:0006767//water-soluble vitamin metabolic process	K03079	L-ribulose-5-phosphate 3-epimerase [EC:5.1.3.22]
ref|NC_012947.1|:1993232-1994272	ECBD_1882	1041	hypothetical protein	8.91652	13.892	-	0.639706	Up	0.660188	0.180332	0.79753	-	-	-	-
ref|NC_012947.1|:c690943-690320	ECBD_0671	624	PadR family transcriptional regulator	19.8335	30.9009	-	0.639706	Up	0.579218	0.237158	0.764473	-	-	-	-
ref|NC_012947.1|:3368072-3368383	ECBD_3231	312	hypothetical protein	19.8335	30.9009	-	0.639706	Up	0.768014	0.114631	0.876987	-	-	GO:0010468//regulation of gene expression	-
ref|NC_012947.1|:c2895786-2895427	ECBD_2757	360	GPW/gp25 family protein	17.1891	26.7808	K06903	0.639706	Up	0.768014	0.114631	0.879058	-	GO:0046914//transition metal ion binding;GO:0016641//oxidoreductase activity, acting on the CH-NH2 group of donors, oxygen as acceptor;GO:0048037//cofactor binding	GO:0006807//nitrogen compound metabolic process;GO:0019058//viral infectious cycle	K06903
ref|NC_012947.1|:4131177-4132208	ECBD_3950	1032	multidrug efflux system protein MdtO	5.99619	9.34213	K03543	0.639706	Up	0.768014	0.114631	0.875184	GO:0009274//peptidoglycan-based cell wall;GO:0031224//intrinsic to membrane	GO:0022857//transmembrane transporter activity;GO:0022892	GO:0015893//drug transport;GO:0015031//protein transport	K03543	multidrug resistance protein A
ref|NC_012947.1|:c2208314-2207796	ECBD_2102	519	competence damage-inducible protein A	11.9231	18.5763	K03743	0.639706	Up	0.768014	0.114631	0.876214	-	-	-	K03743
ref|NC_012947.1|:148656-149807	ECBD_0141	1152	alcohol dehydrogenase	5.37158	8.36899	K13954	0.639706	Up	0.768014	0.114631	0.879577	-	GO:0016616//oxidoreductase activity, acting on the CH-OH group of donors, NAD or NADP as acceptor;GO:0043169//cation binding	GO:0008152//metabolic process	K13954	alcohol dehydrogenase [EC:1.1.1.1]
ref|NC_012947.1|:1587625-1588875	ECBD_1494	1251	nucleoside transporter	9.89299	15.4134	K03317	0.639706	Up	0.579218	0.237158	0.763694	GO:0044464//cell part	GO:0005337//nucleoside transmembrane transporter activity;GO:0005488//binding	GO:0051234//establishment of localization	K03317	concentrative nucleoside transporter, CNT family
ref|NC_012947.1|:1402544-1403368	ECBD_1327	825	hypothetical protein	26.2524	40.9015	-	0.639706	Up	0.414826	0.382134	0.621038	-	-	-	-
ref|NC_012947.1|:1197274-1198272	ECBD_1138	999	inner-membrane translocator	6.19426	9.65073	K02057	0.639706	Up	0.768014	0.114631	0.875441	GO:0031224//intrinsic to membrane	GO:0003824//catalytic activity;GO:0005215//transporter activity	GO:0006810//transport	K02057	simple sugar transport system permease protein
ref|NC_012947.1|:1372848-1373993	ECBD_1301	1146	hypothetical protein	5.39971	8.41281	K07749	0.639706	Up	0.768014	0.114631	0.877504	-	GO:0016854//racemase and epimerase activity	-	K07749	formyl-CoA transferase [EC:2.8.3.16];K01797		[EC:5.1.99.-]
ref|NC_012947.1|:2443381-2444187	ECBD_2327	807	ABC transporter	15.336	23.8936	K02032	0.639706	Up	0.579218	0.237158	0.763175	GO:0016020//membrane	GO:0017111//nucleoside-triphosphatase activity;GO:0032559	GO:0006810//transport	K02032	peptide	nickel transport system ATP-binding protein
ref|NC_012947.1|:182970-183311	ECBD_0171	342	hypothetical protein	9.04688	14.0951	-	0.639706	Up	0.932762	0.0302292	0.96075	-	-	-	-
ref|NC_012947.1|:3260197-3260706	ECBD_3135	510	phosphoribosylaminoimidazole carboxylase, catalytic subunit	6.06673	9.45204	K01588	0.639706	Up	0.932762	0.0302292	0.960495	-	GO:0016831//carboxy-lyase activity	GO:0006188//IMP biosynthetic process	K01588	5-(carboxyamino)imidazole ribonucleotide mutase [EC:5.4.99.18]
ref|NC_012947.1|:c2509098-2508388	ECBD_2392	711	nitrate reductase molybdenum cofactor assembly chaperone	8.70332	13.5599	K00373	0.639706	Up	0.768014	0.114631	0.876729	GO:0043234//protein complex;GO:0044424//intracellular part	GO:0016661	GO:0042126//nitrate metabolic process;GO:0043623//cellular protein complex assembly	K00373	nitrate reductase 1, delta subunit [EC:1.7.99.4]
ref|NC_012947.1|:c4477292-4476042	ECBD_4247	1251	polysaccharide biosynthesis protein	29.679	46.2402	K03328	0.639706	Up	0.259064	0.586593	0.477165	GO:0031224//intrinsic to membrane	-	GO:0005976//polysaccharide metabolic process	K03328	polysaccharide transporter, PST family
ref|NC_012947.1|:1206253-1207392	ECBD_1148	1140	3-phenylpropionic acid transporter	37.9969	59.1996	K05820	0.639706	Up	0.217824	0.661894	0.430433	-	GO:0016462//pyrophosphatase activity;GO:0016413//O-acetyltransferase activity	GO:0006810//transport	K05820	MFS transporter, PPP family, 3-phenylpropionic acid transporter
ref|NC_012947.1|:3384132-3384671	ECBD_3249	540	hypothetical protein	11.4594	17.8538	-	0.639706	Up	0.768014	0.114631	0.872876	-	-	-	-
ref|NC_012947.1|:242497-243894	ECBD_0221	1398	cytochrome-c peroxidase	4.42637	6.89634	K00428	0.639706	Up	0.768014	0.114631	0.878798	-	GO:0005506//iron ion binding;GO:0004601//peroxidase activity	GO:0008152//metabolic process	K00428	cytochrome c peroxidase [EC:1.11.1.5]
ref|NC_012947.1|:1345535-1347724	ECBD_1279	2190	diguanylate cyclase/phosphodiesterase	19.7792	30.8162	K14051	0.639706	Up	0.217824	0.661894	0.430652	-	GO:0016829//lyase activity	GO:0009124//nucleoside monophosphate biosynthetic process	K14051	cyclic di-GMP phosphodiesterase Gmr [EC:3.1.4.52]
ref|NC_012947.1|:937447-937917	ECBD_0899	471	hypothetical protein	13.1381	20.4694	K02679	0.639706	Up	0.768014	0.114631	0.87467	-	-	-	K02679	prepilin peptidase dependent protein A
ref|NC_012947.1|:4127487-4128416	ECBD_3946	930	D-allose kinase	13.3077	20.7335	K00881	0.639706	Up	0.579218	0.237158	0.762398	-	GO:0004396//hexokinase activity;GO:0032559	GO:0019314	K00881	allose kinase [EC:2.7.1.55]
ref|NC_012947.1|:c3490418-3488991	ECBD_3350	1428	iron-sulfur cluster binding protein	30.3336	47.2602	K11473	0.639706	Up	0.217824	0.661894	0.430872	-	GO:0016667//oxidoreductase activity, acting on a sulfur group of donors;GO:0016882//cyclo-ligase activity;GO:0051540;GO:0032559	GO:0006760//folic acid-containing compound metabolic process	K11473	glycolate oxidase iron-sulfur subunit;K00782		hypothetical protein
ref|NC_012947.1|:c1066025-1064892	ECBD_1014	1134	nitric oxide reductase	5.45685	8.50183	K12265	0.639706	Up	0.768014	0.114631	0.874413	GO:0044424//intracellular part	GO:0030554//adenyl nucleotide binding;GO:0003824//catalytic activity	GO:0008152//metabolic process	K12265	nitric oxide reductase FlRd-NAD(+) reductase [EC:1.18.1.-]
ref|NC_012947.1|:c1931064-1930498	ECBD_1820	567	hypothetical protein	10.9137	17.0037	-	0.639706	Up	0.768014	0.114631	0.872365	GO:0031224//intrinsic to membrane	-	-	-
ref|NC_012947.1|:1598140-1600131	ECBD_1503	1992	colicin I receptor	13.9791	21.7795	K02014	0.639706	Up	0.340764	0.467546	0.563677	GO:0031224//intrinsic to membrane;GO:0019867//outer membrane	GO:0004871//signal transducer activity	GO:0051234//establishment of localization	K02014	iron complex outermembrane recepter protein
ref|NC_012947.1|:c3189726-3189529	ECBD_3055	198	hypothetical protein	15.6264	24.3462	-	0.639706	Up	0.932762	0.0302292	0.961005	-	-	-	-
ref|NC_012947.1|:c2005650-2004832	ECBD_1895	819	exonuclease III	49.1116	76.5165	K01142	0.639706	Up	0.23737	0.624574	0.448276	GO:0044464//cell part	GO:0016895//exodeoxyribonuclease activity, producing 5'-phosphomonoesters;GO:0003676//nucleic acid binding	GO:0006259//DNA metabolic process	K01142	exodeoxyribonuclease III [EC:3.1.11.2]
ref|NC_012947.1|:c3586020-3584824	ECBD_3446	1197	1-deoxy-D-xylulose 5-phosphate reductoisomerase	49.1116	76.5165	K00099	0.639706	Up	0.144235	0.840929	0.335827	-	GO:0043169//cation binding;GO:0016616//oxidoreductase activity, acting on the CH-OH group of donors, NAD or NADP as acceptor;GO:0032559	GO:0006721//terpenoid metabolic process	K00099	1-deoxy-D-xylulose-5-phosphate reductoisomerase [EC:1.1.1.267]
ref|NC_012947.1|:c3381349-3380372	ECBD_3244	978	thiamine monophosphate kinase	28.4727	44.3608	K00946	0.639706	Up	0.340764	0.467546	0.563437	-	GO:0016301//kinase activity;GO:0016831//carboxy-lyase activity;GO:0032559	GO:0006772//thiamine metabolic process	K00946	thiamine-monophosphate kinase [EC:2.7.4.16]
ref|NC_012947.1|:c4041887-4040340	ECBD_3867	1548	hypothetical protein	37.9758	59.1668	-	0.639706	Up	0.144235	0.840929	0.336029	-	GO:0016772//transferase activity, transferring phosphorus-containing groups	-	-
ref|NC_012947.1|:c411863-411033	ECBD_0376	831	fructoselysine 3-epimerase	3.72326	5.80089	K10709	0.639706	Up	0.932762	0.0302292	0.96024	-	GO:0004518//nuclease activity	-	K10709	protein FrlC
ref|NC_012947.1|:2708264-2709592	ECBD_2588	1329	uracil-xanthine permease	2.32809	3.62719	K09016	0.639706	Up	0.932762	0.0302292	0.959985	GO:0044464//cell part	-	GO:0006810//transport	K09016	putative pyrimidine permease RutG
ref|NC_012947.1|:3155708-3156820	ECBD_3017	1113	cell wall shape-determining protein	47.2583	73.6291	K05837	0.639706	Up	0.169584	0.770614	0.37228	GO:0031224//intrinsic to membrane	GO:0016301//kinase activity;GO:0004872//receptor activity	GO:0007600//sensory perception;GO:0009987//cellular process;GO:0065008	K05837	rod shape determining protein RodA
ref|NC_012947.1|:22010-23332	ECBD_0021	1323	glycoside hydrolase family 4	4.6773	7.28728	K01232	0.639706	Up	0.768014	0.114631	0.873132	-	GO:0015926//glucosidase activity;GO:0043169//cation binding	GO:0044238//primary metabolic process	K01232	maltose-6'-phosphate glucosidase [EC:3.2.1.122]
ref|NC_012947.1|:1983248-1984006	ECBD_1874	759	DeoR family transcriptional regulator	32.6117	50.8094	K06608	0.639706	Up	0.375306	0.425614	0.601575	GO:0044464//cell part	GO:0003676//nucleic acid binding;GO:0001071//nucleic acid binding transcription factor activity	GO:0010468//regulation of gene expression;GO:0006351//transcription, DNA-dependent	K06608	DeoR family transcriptional regulator, myo-inositol catabolism operon repressor
ref|NC_012947.1|:3531571-3531849	ECBD_3397	279	addiction module toxin, RelE/StbE family	11.0897	17.2779	-	0.639706	Up	0.932762	0.0302292	0.962027	-	GO:0005488//binding	GO:0042221//response to chemical stimulus	-
ref|NC_012947.1|:c681488-680055	ECBD_0664	1434	amino acid permease-associated region	4.31525	6.72321	K03759	0.639706	Up	0.768014	0.114631	0.875699	GO:0031224//intrinsic to membrane	GO:0005275//amine transmembrane transporter activity	GO:0015837//amine transport	K03759	arginine:agmatine antiporter;K03756		putrescine:ornithine antiporter
ref|NC_012947.1|:c3296654-3295875	ECBD_3165	780	hypothetical protein	31.7337	49.4414	K02069	0.639706	Up	0.375306	0.425614	0.601327	-	-	-	K02069	putative ABC transport system permease protein
ref|NC_012947.1|:c3587686-3586961	pyrH	726		106.544	165.997	K09903	0.639706	Up	0.0902676	1.04447	0.239172	GO:0044424//intracellular part	GO:0009041//uridylate kinase activity;GO:0032559	GO:0006220//pyrimidine nucleotide metabolic process;GO:0006520//cellular amino acid metabolic process	K09903	uridylate kinase [EC:2.7.4.22]
ref|NC_012947.1|:4364129-4365370	ECBD_4147	1242	N-acylglucosamine 2-epimerase	4.98234	7.76254	K01810	0.639706	Up	0.768014	0.114631	0.877763	-	GO:0016861//intramolecular oxidoreductase activity, interconverting aldoses and ketoses;GO:0016857//racemase and epimerase activity, acting on carbohydrates and derivatives	GO:0019318//hexose metabolic process	K01810	glucose-6-phosphate isomerase [EC:5.3.1.9];K00971		mannose-1-phosphate guanylyltransferase [EC:2.7.7.22];K01809		mannose-6-phosphate isomerase [EC:5.3.1.8]
ref|NC_012947.1|:1855725-1857149	ECBD_1744	1425	trehalose-6-phosphate synthase	47.7675	74.4223	K00697	0.639706	Up	0.113789	0.943898	0.285874	-	GO:0035251//UDP-glucosyltransferase activity	GO:0005991//trehalose metabolic process	K00697	alpha,alpha-trehalose-phosphate synthase (UDP-forming) [EC:2.4.1.15]
ref|NC_012947.1|:c501377-501081	fis	297		239.605	373.308	K03557	0.639706	Up	0.105278	0.977661	0.268491	-	GO:0003676//nucleic acid binding;GO:0001071//nucleic acid binding transcription factor activity;GO:0016779//nucleotidyltransferase activity	GO:0010468//regulation of gene expression;GO:0006351//transcription, DNA-dependent	K03557	Fis family transcriptional regulator, factor for inversion stimulation protein
ref|NC_012947.1|:c550672-546119	gltB	4554		42.8028	66.6873	K00265	0.639706	Up	0.00601242	2.22095	0.0340968	-	GO:0045181//glutamate synthase activity, NADH or NADPH as acceptor	GO:0006536//glutamate metabolic process	K00265	glutamate synthase (NADPH	NADH) large chain [EC:1.4.1.13 1.4.1.14]
ref|NC_012947.1|:c2000891-1999356	ECBD_1889	1536	ABC transporter permease	4.02869	6.27674	K05778	0.639706	Up	0.768014	0.114631	0.87262	GO:0031224//intrinsic to membrane	-	GO:0051234//establishment of localization	K05778	putative thiamine transport system permease protein
ref|NC_012947.1|:1103258-1103707	ECBD_1054	450	LysM domain/BON superfamily protein	89.3831	139.26	K01533	0.639706	Up	0.23737	0.624574	0.448713	-	-	GO:0009056//catabolic process	K01533	Cu2+-exporting ATPase [EC:3.6.3.4]
ref|NC_012947.1|:12346-13638	ECBD_0012	1293	d-galactonate transporter	4.78582	7.45636	K08194	0.639706	Up	0.768014	0.114631	0.877246	GO:0031224//intrinsic to membrane	-	GO:0006810//transport	K08194	MFS transporter, ACS family, D-galactonate transporter
ref|NC_012947.1|:4534606-4535139	ECBD_4297	534	F0F1 ATP synthase subunit delta	318.674	496.497	K02113	0.639706	Up	0.0104202	1.98212	0.0522896	GO:0033178//proton-transporting two-sector ATPase complex, catalytic domain	GO:0015078//hydrogen ion transmembrane transporter activity;GO:0003824//catalytic activity	GO:0006818//hydrogen transport;GO:0006754//ATP biosynthetic process	K02113	F-type H+-transporting ATPase subunit delta [EC:3.6.3.14]
ref|NC_012947.1|:c2527313-2526921	ECBD_2408	393	transcriptional regulator	39.3643	61.33	-	0.639706	Up	0.514396	0.288702	0.70807	GO:0031224//intrinsic to membrane	-	-	-
ref|NC_012947.1|:c3872264-3871710	ECBD_3700	555	RNA 2'-phosphotransferase-like protein	39.0238	60.7996	K07559	0.639706	Up	0.414826	0.382134	0.621278	-	GO:0016407//acetyltransferase activity	GO:0000394//RNA splicing, via endonucleolytic cleavage and ligation	K07559	putative RNA 2'-phosphotransferase [EC:2.7.1.-]
ref|NC_012947.1|:c431001-429979	ECBD_0395	1023	hydrolase	18.1468	28.273	K07019	0.639706	Up	0.460574	0.336701	0.666381	-	GO:0016788//hydrolase activity, acting on ester bonds	-	K07019
ref|NC_012947.1|:c197066-196626	ECBD_0187	441	hypothetical protein	14.0319	21.8619	K03826	0.639706	Up	0.768014	0.114631	0.879836	-	GO:0016407//acetyltransferase activity	-	K03826	putative acetyltransferase [EC:2.3.1.-]
ref|NC_012947.1|:c4479962-4479081	ECBD_4250	882	glucose-1-phosphate thymidylyltransferase	21.0478	32.7928	K00973	0.639706	Up	0.460574	0.336701	0.667127	-	GO:0016779//nucleotidyltransferase activity;GO:0043169//cation binding	GO:0033692//cellular polysaccharide biosynthetic process	K00973	glucose-1-phosphate thymidylyltransferase [EC:2.7.7.24]
ref|NC_012947.1|:1547899-1548501	ECBD_1458	603	cytochrome C protein NapC	10.2621	15.9885	K02569	0.639706	Up	0.768014	0.114631	0.875956	GO:0031224//intrinsic to membrane	GO:0016661;GO:0005506//iron ion binding	GO:0051234//establishment of localization;GO:0006091//generation of precursor metabolites and energy	K02569	cytochrome c-type protein NapC
ref|NC_012947.1|:995976-996224	ECBD_0947	249	toxin ChpA	37.2775	58.0788	K07172	0.639706	Up	0.660188	0.180332	0.798027	-	GO:0003676//nucleic acid binding	-	K07172
ref|NC_012947.1|:c4304090-4301658	metL	2433		40.6942	63.4021	K12525	0.639706	Up	0.0534234	1.27227	0.175321	-	GO:0016774//phosphotransferase activity, carboxyl group as acceptor;GO:0016616//oxidoreductase activity, acting on the CH-OH group of donors, NAD or NADP as acceptor;GO:0000166//nucleotide binding	GO:0008652//cellular amino acid biosynthetic process	K12525	bifunctional aspartokinase	homoserine dehydrogenase 2 [EC:2.7.2.4 1.1.1.3]
ref|NC_012947.1|:3822001-3822474	ECBD_3656	474	hypothetical protein	6.52749	10.1699	-	0.639706	Up	0.932762	0.0302292	0.961516	GO:0031224//intrinsic to membrane	-	-	-
ref|NC_012947.1|:1981174-1982121	ECBD_1872	948	PfkB domain protein	3.26375	5.08496	K00852	0.639706	Up	0.932762	0.0302292	0.95973	-	GO:0016773//phosphotransferase activity, alcohol group as acceptor	GO:0019321//pentose metabolic process	K00852	ribokinase [EC:2.7.1.15];K00874		2-dehydro-3-deoxygluconokinase [EC:2.7.1.45]
ref|NC_012947.1|:3209404-3211644	ECBD_3072	2241	outer membrane receptor FepA	263.704	410.854	K02014	0.639706	Up	1.38e-06	5.86012	2.34e-05	GO:0031224//intrinsic to membrane;GO:0019867//outer membrane	GO:0046914//transition metal ion binding;GO:0004871//signal transducer activity;GO:0005381//iron ion transmembrane transporter activity	GO:0006810//transport	K02014	iron complex outermembrane recepter protein
ref|NC_012947.1|:3375882-3376781	ECBD_3240	900	geranyltranstransferase	44.6916	69.63	K00795	0.639706	Up	0.23737	0.624574	0.448494	-	GO:0004659//prenyltransferase activity	GO:0006720//isoprenoid metabolic process	K00795	farnesyl diphosphate synthase [EC:2.5.1.1 2.5.1.10]
ref|NC_012947.1|:1325822-1326697	cysW	876		21.192	33.0174	K02047	0.639706	Up	0.460574	0.336701	0.666629	GO:0031224//intrinsic to membrane	GO:0015103//inorganic anion transmembrane transporter activity	GO:0015698//inorganic anion transport	K02047	sulfate transport system permease protein
ref|NC_012947.1|:c416375-415002	cysG	1374		49.5405	77.1848	K02302	0.639706	Up	0.113789	0.943898	0.285689	-	GO:0004325//ferrochelatase activity;GO:0016628//oxidoreductase activity, acting on the CH-CH group of donors, NAD or NADP as acceptor;GO:0008169//C-methyltransferase activity	GO:0009235//cobalamin metabolic process	K02302	uroporphyrin-III C-methyltransferase	precorrin-2 dehydrogenase	sirohydrochlorin ferrochelatase [EC:2.1.1.107 1.3.1.76 4.99.1.4]
ref|NC_012947.1|:3905990-3906421	ECBD_3737	432	PTS IIA-like nitrogen-regulatory protein PtsN	28.6484	44.6346	K02773	0.639706	Up	0.579218	0.237158	0.763434	GO:0044424//intracellular part	GO:0015144//carbohydrate transmembrane transporter activity;GO:0005402;GO:0016772//transferase activity, transferring phosphorus-containing groups	GO:0008643//carbohydrate transport	K02773	PTS system, galactitol-specific IIA component [EC:2.7.1.69]
ref|NC_012947.1|:4430533-4431957	ECBD_4204	1425	hypothetical protein	4.3425	6.76567	K00926	0.639706	Up	0.768014	0.114631	0.874157	-	-	-	K00926	carbamate kinase [EC:2.7.2.2]
ref|NC_012947.1|:c3003796-3003362	ECBD_2861	435	phage tail assembly protein T	7.11272	11.0817	-	0.639706	Up	0.932762	0.0302292	0.958967	-	-	-	-
ref|NC_012947.1|:c2430466-2429201	ECBD_2315	1266	4-aminobutyrate transaminase	12.2197	19.0385	K00823	0.639706	Up	0.514396	0.288702	0.708322	-	GO:0048037//cofactor binding;GO:0008483//transaminase activity	GO:0006575//cellular modified amino acid metabolic process	K00823	4-aminobutyrate aminotransferase [EC:2.6.1.19]
ref|NC_012947.1|:c1926478-1925105	ECBD_1812	1374	major facilitator superfamily MFS_1	6.75553	10.5252	K08169	0.639706	Up	0.660188	0.180332	0.797779	GO:0031224//intrinsic to membrane	GO:0008493//tetracycline transporter activity	GO:0015850//organic alcohol transport;GO:0042221//response to chemical stimulus	K08169	MFS transporter, DHA2 family, multidrug resistance protein
ref|NC_012947.1|:97991-99013	ECBD_0094	1023	lipopolysaccharide core biosynthesis protein	36.2936	56.5459	K02849	0.639706	Up	0.259064	0.586593	0.476938	-	GO:0016740//transferase activity	GO:0008610//lipid biosynthetic process	K02849	heptosyltransferase III [EC:2.4.-.-]
ref|NC_012947.1|:c4012253-4011567	sgaE	687		4.50369	7.0168	K03077	0.639706	Up	0.932762	0.0302292	0.959222	-	GO:0016857//racemase and epimerase activity, acting on carbohydrates and derivatives;GO:0043169//cation binding	GO:0006767//water-soluble vitamin metabolic process	K03077	L-ribulose-5-phosphate 4-epimerase [EC:5.1.3.4]
ref|NC_012947.1|:c3340372-3339086	ECBD_3204	1287	ammonium transporter	4.80813	7.49112	K03320	0.639706	Up	0.768014	0.114631	0.878539	GO:0031224//intrinsic to membrane	GO:0015101//organic cation transmembrane transporter activity	GO:0015695//organic cation transport	K03320	ammonium transporter, Amt family
ref|NC_012947.1|:2685813-2688236	pgaA	2424		33.1868	51.7054	K11935	0.639706	Up	0.0836476	1.07755	0.22706	GO:0031224//intrinsic to membrane;GO:0019867//outer membrane	-	GO:0051234//establishment of localization	K11935	biofilm PGA synthesis protein PgaA
ref|NC_012947.1|:c1073546-1072587	ECBD_1022	960	PTS system, glucitol/sorbitol-specific, IIBC subunit	6.4459	10.0428	K02782	0.639706	Up	0.768014	0.114631	0.87211	GO:0031224//intrinsic to membrane	GO:0015144//carbohydrate transmembrane transporter activity;GO:0003824//catalytic activity	GO:0008643//carbohydrate transport	K02782	PTS system, glucitol	sorbitol-specific IIB component [EC:2.7.1.69];K02783		PTS system, glucitol	sorbitol-specific IIC component
ref|NC_012947.1|:c1384169-1382832	ECBD_1307	1338	permease DsdX	9.24972	14.4112	K13629	0.639706	Up	0.579218	0.237158	0.762657	GO:0044464//cell part	GO:0008028//monocarboxylic acid transmembrane transporter activity	GO:0015718//monocarboxylic acid transport	K13629	D-serine transporter
ref|NC_012947.1|:145234-146625	ECBD_0139	1392	selenocysteine synthase	13.3363	20.7782	K01042	0.639706	Up	0.460574	0.336701	0.667376	GO:0044424//intracellular part	GO:0016785//transferase activity, transferring selenium-containing groups;GO:0048037//cofactor binding	GO:0006451//translational readthrough	K01042	L-seryl-tRNA(Ser) seleniumtransferase [EC:2.9.1.1]
ref|NC_012947.1|:c3635837-3634608	ECBD_3489	1230	polysaccharide deacetylase	12.5774	19.5957	K11931	0.639706	Up	0.514396	0.288702	0.707819	-	GO:0016787//hydrolase activity	GO:0000272//polysaccharide catabolic process	K11931	biofilm PGA synthesis lipoprotein PgaB [EC:3.-.-.-]
ref|NC_012947.1|:c3318933-3318328	recR	606		71.4793	111.366	K06187	0.639706	Up	0.217824	0.661894	0.430213	-	GO:0003676//nucleic acid binding;GO:0043169//cation binding	GO:0033554//cellular response to stress;GO:0006259//DNA metabolic process	K06187	recombination protein RecR
ref|NC_012947.1|:c3342702-3340921	ECBD_3206	1782	multidrug transporter membrane\ATP-binding components	17.3627	27.0513	K06148	0.639706	Up	0.310298	0.508221	0.529541	GO:0031224//intrinsic to membrane	GO:0042626//ATPase activity, coupled to transmembrane movement of substances;GO:0032559	GO:0006810//transport	K06148	ATP-binding cassette, subfamily C, bacterial
ref|NC_012947.1|:3858205-3859251	ECBD_3687	1047	5-methylcytosine-specific restriction enzyme subunit McrC	5.91028	9.20829	-	0.639706	Up	0.768014	0.114631	0.874927	-	GO:0015666//restriction endodeoxyribonuclease activity	-	-
ref|NC_012947.1|:1837857-1838843	ECBD_1723	987	D-cysteine desulfhydrase	65.8305	102.565	K05396	0.639706	Up	0.123064	0.90987	0.297608	-	GO:0048037//cofactor binding;GO:0016846//carbon-sulfur lyase activity	-	K05396	D-cysteine desulfhydrase [EC:4.4.1.15]
ref|NC_012947.1|:c3789853-3789380	ECBD_3623	474	hypothetical protein	97.9124	152.549	K05805	0.639706	Up	0.200156	0.698631	0.410145	-	-	-	K05805	CreA protein
ref|NC_012947.1|:4220465-4220908	ECBD_4025	444	hypothetical protein	13.9371	21.7141	K03827	0.639706	Up	0.768014	0.114631	0.879317	-	GO:0016407//acetyltransferase activity	-	K03827	putative acetyltransferase [EC:2.3.1.-]
ref|NC_012947.1|:4389133-4390065	ECBD_4166	933	acyltransferase	6.63244	10.3334	K00680	0.639706	Up	0.768014	0.114631	0.8739	-	GO:0016411//acylglycerol O-acyltransferase activity;GO:0004518//nuclease activity	-	K00680	[EC:2.3.1.-];K00655		1-acyl-sn-glycerol-3-phosphate acyltransferase [EC:2.3.1.51]
ref|NC_012947.1|:c902777-901590	ECBD_0867	1188	aspartate/ornithine carbamoyltransferase family protein	10.4176	16.2308	K00611	0.639706	Up	0.579218	0.237158	0.762916	-	GO:0016743//carboxyl- or carbamoyltransferase activity;GO:0031406//carboxylic acid binding	GO:0019856//pyrimidine base biosynthetic process	K00611	ornithine carbamoyltransferase [EC:2.1.3.3];K09065		N-acetylornithine carbamoyltransferase [EC:2.1.3.9]
ref|NC_012947.1|:1542661-1543155	ECBD_1452	495	ferredoxin-type protein	6.25057	9.73846	K02572	0.639706	Up	0.932762	0.0302292	0.96126	-	GO:0046914//transition metal ion binding;GO:0016625//oxidoreductase activity, acting on the aldehyde or oxo group of donors, iron-sulfur protein as acceptor;GO:0051536//iron-sulfur cluster binding	GO:0051234//establishment of localization;GO:0006091//generation of precursor metabolites and energy	K02572	ferredoxin-type protein NapF
ref|NC_012947.1|:1836313-1836864	ECBD_1721	552	flagella biosynthesis protein FliZ	5.60513	8.73286	K02425	0.639706	Up	0.932762	0.0302292	0.961771	GO:0042995//cell projection	GO:0003676//nucleic acid binding	GO:0006259//DNA metabolic process	K02425	FliZ protein
ref|NC_012947.1|:1737049-1738161	ECBD_1624	1113	glycosyl transferase group 1	5.55981	8.66224	K00754	0.639706	Up	0.768014	0.114631	0.87828	-	-	-	K00754	[EC:2.4.1.-]
ref|NC_012947.1|:2240416-2242695	ECBD_2138	2280	oxidoreductase	8.14219	12.6856	K00123	0.639706	Up	0.460574	0.336701	0.666878	-	GO:0046914//transition metal ion binding;GO:0051536//iron-sulfur cluster binding;GO:0016620//oxidoreductase activity, acting on the aldehyde or oxo group of donors, NAD or NADP as acceptor	GO:0008152//metabolic process	K00123	formate dehydrogenase, alpha subunit [EC:1.2.1.2]
ref|NC_012947.1|:708064-710904	ECBD_0688	2841	bifunctional glutamine-synthetase adenylyltransferase/deadenyltransferase	63.1657	97.8474	K00982	0.631391	Up	0.0095941	2.018	0.0487114	-	GO:0070566//adenylyltransferase activity;GO:0032559	-	K00982	glutamate-ammonia-ligase adenylyltransferase [EC:2.7.7.42]
ref|NC_012947.1|:c4010433-4010119	ECBD_3833	315	primosomal replication protein N	520.583	805.974	K02686	0.630604	Up	0.0135669	1.86752	0.063944	GO:0043234//protein complex	GO:0043566//structure-specific DNA binding	GO:0006259//DNA metabolic process	K02686	primosomal replication protein N
ref|NC_012947.1|:c1496888-1495260	glpA	1629		383.668	592.827	K00111	0.627753	Up	1.22e-06	5.91364	2.11e-05	GO:0043234//protein complex;GO:0016020//membrane	GO:0030554//adenyl nucleotide binding;GO:0016901//oxidoreductase activity, acting on the CH-OH group of donors, quinone or similar compound as acceptor	GO:0006071//glycerol metabolic process	K00111	glycerol-3-phosphate dehydrogenase [EC:1.1.5.3]
ref|NC_012947.1|:856729-857931	ECBD_0831	1203	hypothetical protein	64.2983	98.8417	K00540	0.620341	Up	0.103286	0.985959	0.264803	-	GO:0030554//adenyl nucleotide binding;GO:0004497//monooxygenase activity	GO:0006743//ubiquinone metabolic process	K00540	[EC:1.-.-.-];K00492		[EC:1.14.13.-]
ref|NC_012947.1|:870222-870932	ECBD_0844	711	thiol:disulfide interchange protein DsbC	104.44	160.459	K03981	0.619528	Up	0.111588	0.952384	0.281436	GO:0044464//cell part	GO:0016862//intramolecular oxidoreductase activity, interconverting keto- and enol-groups	GO:0019725//cellular homeostasis	K03981	thiol:disulfide interchange protein DsbC [EC:5.3.4.1]
ref|NC_012947.1|:c3799408-3798026	ECBD_3631	1383	DNA repair protein RadA	49.2182	75.5206	K04485	0.61768	Up	0.130475	0.884473	0.309928	-	GO:0004175//endopeptidase activity;GO:0046914//transition metal ion binding;GO:0003677//DNA binding;GO:0042623//ATPase activity, coupled;GO:0016741;GO:0032559	GO:0006259//DNA metabolic process;GO:0019538//protein metabolic process;GO:0033554//cellular response to stress	K04485	DNA repair protein RadA	Sms
ref|NC_012947.1|:2121397-2122257	ECBD_2007	861	pyridoxamine kinase	75.4642	115.708	K00868	0.616623	Up	0.141223	0.850096	0.329803	-	GO:0043169//cation binding;GO:0016301//kinase activity;GO:0032559	GO:0008614//pyridoxine metabolic process	K00868	pyridoxine kinase [EC:2.7.1.35]
ref|NC_012947.1|:2609421-2610380	ECBD_2488	960	ErfK/YbiS/YcfS/YnhG family protein	64.459	98.7541	K00257	0.615459	Up	0.152967	0.815403	0.347806	GO:0044464//cell part	GO:0004180//carboxypeptidase activity;GO:0016746//transferase activity, transferring acyl groups	GO:0009056//catabolic process;GO:0009252//peptidoglycan biosynthetic process	K00257	[EC:1.3.99.-]
ref|NC_012947.1|:4489339-4490823	ECBD_4261	1485	guanosine pentaphosphate phosphohydrolase	83.3409	127.682	K01524	0.615459	Up	0.0385752	1.41369	0.136776	-	GO:0016462//pyrophosphatase activity	GO:0019068//virion assembly	K01524	guanosine-5'-triphosphate,3'-diphosphate pyrophosphatase [EC:3.6.1.40]
ref|NC_012947.1|:1921220-1921918	ECBD_1809	699	solute/DNA competence effector	734.777	1124.1	K03607	0.613395	Up	1.95e-05	4.70997	0.000252996	GO:0016020//membrane;GO:0044424//intracellular part	-	GO:0006810//transport	K03607	ProP effector
ref|NC_012947.1|:4283660-4285393	ECBD_4069	1734	hypothetical protein	317.611	485.575	K03760	0.612433	Up	1.01e-05	4.99568	0.000139266	GO:0031224//intrinsic to membrane	GO:0016788//hydrolase activity, acting on ester bonds	GO:0008610//lipid biosynthetic process	K03760	phosphoethanolamine transferase
ref|NC_012947.1|:2588570-2589241	ECBD_2470	672	sensor protein PhoQ	156.543	239.114	K07660	0.611137	Up	0.0597456	1.22369	0.187049	GO:0044424//intracellular part	GO:0004871//signal transducer activity;GO:0003676//nucleic acid binding	GO:0010468//regulation of gene expression;GO:0006351//transcription, DNA-dependent;GO:0051704;GO:0023060;GO:0040007//growth	K07660	two-component system, OmpR family, response regulator PhoP
ref|NC_012947.1|:307741-308409	ECBD_0278	669	cell division protein FtsE	78.6226	120.093	K09812	0.611137	Up	0.195378	0.709125	0.403767	-	GO:0017111//nucleoside-triphosphatase activity;GO:0032559	GO:0009987//cellular process	K09812	cell division transport system ATP-binding protein
ref|NC_012947.1|:3914768-3915670	fecB	903		54.8223	83.6343	K02016	0.609333	Up	0.212406	0.672833	0.426903	-	GO:0015082	GO:0034755//iron ion transmembrane transport	K02016	iron complex transport system substrate-binding protein
ref|NC_012947.1|:1327918-1328829	cysM	912		50.8887	77.5233	K12339	0.607285	Up	0.231192	0.636027	0.440252	-	GO:0016835//carbon-oxygen lyase activity;GO:0048037//cofactor binding	GO:0006563//L-serine metabolic process;GO:0000097//sulfur amino acid biosynthetic process	K12339	cysteine synthase B [EC:2.5.1.47]
ref|NC_012947.1|:c2621949-2620516	ECBD_2500	1434	PTS system glucose-specific transporter subunits IIBC	32.3644	49.3035	K02778	0.607285	Up	0.231192	0.636027	0.440468	GO:0031224//intrinsic to membrane	GO:0015149//hexose transmembrane transporter activity;GO:0005402;GO:0016772//transferase activity, transferring phosphorus-containing groups	GO:0008645//hexose transport	K02778	PTS system, glucose-specific IIB component [EC:2.7.1.69];K02779		PTS system, glucose-specific IIC component
ref|NC_012947.1|:c2097299-2096088	ECBD_1983	1212	inner membrane transporter YdhC	38.2925	58.3343	K07552	0.607285	Up	0.231192	0.636027	0.440685	GO:0031224//intrinsic to membrane	-	GO:0006810//transport	K07552	MFS transporter, DHA1 family, bicyclomycin	chloramphenicol resistance protein
ref|NC_012947.1|:1920572-1921123	ECBD_1808	552	GAF sensor protein	168.154	256.164	K07170	0.607285	Up	0.0804756	1.09434	0.222657	-	-	-	K07170	GAF domain-containing protein
ref|NC_012947.1|:c4255543-4254839	rplA	705		1360.5	2071.81	K02863	0.606756	Up	7.79e-09	8.10846	1.8e-07	GO:0033279	GO:0003723//RNA binding;GO:0003824//catalytic activity;GO:0005198//structural molecule activity	GO:0006412//translation	K02863	large subunit ribosomal protein L1
ref|NC_012947.1|:763381-765084	hybD	1704		185.206	281.952	K06281	0.60632	Up	0.00100791	2.99658	0.00774195	GO:0016020//membrane	GO:0046914//transition metal ion binding;GO:0016697;GO:0016699	GO:0008152//metabolic process	K06281	hydrogenase large subunit [EC:1.12.99.6]
ref|NC_012947.1|:c4033915-4032656	ECBD_3860	1260	FtsH protease regulator HflK	861.909	1308.43	K04088	0.602232	Up	1.14e-09	8.9431	2.85e-08	GO:0031224//intrinsic to membrane	GO:0016787//hydrolase activity;GO:0005488//binding	-	K04088	membrane protease subunit HflK [EC:3.4.-.-]
ref|NC_012947.1|:3151449-3152090	nadD	642		62.6517	95.1093	K00969	0.602232	Up	0.275042	0.560601	0.486941	-	GO:0070566//adenylyltransferase activity;GO:0016787//hydrolase activity;GO:0032559	GO:0019359	K00969	nicotinate-nucleotide adenylyltransferase [EC:2.7.7.18]
ref|NC_012947.1|:c4010114-4009887	rpsR	228		502.102	761.138	K02963	0.600178	Up	0.0543566	1.26475	0.175561	GO:0030529//ribonucleoprotein complex	GO:0003723//RNA binding;GO:0005198//structural molecule activity	GO:0010467//gene expression	K02963	small subunit ribosomal protein S18
ref|NC_012947.1|:4228517-4229806	ECBD_4027	1290	phosphoribosylamine--glycine ligase	28.7817	43.5966	K01945	0.599064	Up	0.30074	0.521809	0.515725	-	GO:0043169//cation binding;GO:0016879//ligase activity, forming carbon-nitrogen bonds;GO:0016742//hydroxymethyl-, formyl- and related transferase activity;GO:0032559	GO:0006144//purine base metabolic process;GO:0006163//purine nucleotide metabolic process	K01945	phosphoribosylamine--glycine ligase [EC:6.3.4.13]
ref|NC_012947.1|:c4233855-4233160	ECBD_4031	696	hypothetical protein	53.3454	80.804	-	0.599064	Up	0.30074	0.521809	0.515497	-	-	-	-
ref|NC_012947.1|:1451097-1452434	ECBD_1377	1338	NADH dehydrogenase I subunit F	240.493	363.882	K00335	0.597478	Up	0.00111031	2.95456	0.00839549	-	GO:0043169//cation binding;GO:0003676//nucleic acid binding;GO:0051536//iron-sulfur cluster binding;GO:0048037//cofactor binding;GO:0050136//NADH dehydrogenase (quinone) activity;GO:0034061;GO:0000166//nucleotide binding	GO:0006260//DNA replication	K00335	NADH dehydrogenase I subunit F [EC:1.6.5.3]
ref|NC_012947.1|:514270-514863	ECBD_0499	594	Maf-like protein	114.594	173.128	K06287	0.595312	Up	0.149168	0.826324	0.341169	GO:0044424//intracellular part	-	-	K06287	septum formation protein
ref|NC_012947.1|:306245-307738	ECBD_0277	1494	cell division protein FtsY	66.2711	100.025	K03110	0.593903	Up	0.078659	1.10425	0.218723	-	GO:0032561;GO:0016462//pyrophosphatase activity	GO:0006613//cotranslational protein targeting to membrane	K03110	fused signal recognition particle receptor
ref|NC_012947.1|:3717653-3720559	ECBD_3558	2907	ATP-dependent helicase HepA	43.6379	65.7773	K03580	0.592009	Up	0.0459674	1.33755	0.155727	-	GO:0003676//nucleic acid binding;GO:0017111//nucleoside-triphosphatase activity;GO:0032559	GO:0010468//regulation of gene expression	K03580	ATP-dependent helicase HepA [EC:3.6.4.-]
ref|NC_012947.1|:1127472-1128020	rimM	549		1363.85	2054.66	K02860	0.591208	Up	8e-07	6.09691	1.42e-05	GO:0030529//ribonucleoprotein complex	GO:0043021//ribonucleoprotein binding	GO:0042254//ribosome biogenesis	K02860	16S rRNA processing protein RimM
ref|NC_012947.1|:c3637216-3636446	ECBD_3491	771	ABC transporter	40.1301	60.4391	K09686	0.590797	Up	0.361858	0.441462	0.5873	GO:0031224//intrinsic to membrane	GO:0015405;GO:0032559	GO:0051234//establishment of localization	K09686	antibiotic transport system permease protein
ref|NC_012947.1|:333427-334767	ECBD_0307	1341	low affinity gluconate transporter	23.0726	34.7491	K06156	0.590797	Up	0.361858	0.441462	0.587546	GO:0031224//intrinsic to membrane	GO:0008028//monocarboxylic acid transmembrane transporter activity	GO:0015718//monocarboxylic acid transport;GO:0019520	K06156	Gnt-I system low-affinity gluconate transporter
ref|NC_012947.1|:2075419-2076690	ECBD_1964	1272	cysteine desulfurase activator complex subunit SufD	97.2966	146.536	K09015	0.590797	Up	0.049419	1.30611	0.165541	-	GO:0005488//binding	GO:0031163	K09015	Fe-S cluster assembly protein SufD
ref|NC_012947.1|:c4569938-4568292	ECBD_4327	1647	inner membrane protein translocase component YidC	223.552	336.589	-	0.590379	Up	0.000579978	3.23659	0.00502173	-	-	-	-
ref|NC_012947.1|:2160826-2162214	pntB	1389		144.789	217.485	K00325	0.586965	Up	0.0121505	1.91541	0.0584037	GO:0031224//intrinsic to membrane	GO:0008746//NAD(P)+ transhydrogenase activity;GO:0003676//nucleic acid binding;GO:0000166//nucleotide binding	GO:0008152//metabolic process	K00325	NAD(P) transhydrogenase subunit beta [EC:1.6.1.2]
ref|NC_012947.1|:2385266-2386201	ECBD_2272	936	C32 tRNA thiolase	59.5006	89.2692	K14058	0.585258	Up	0.20632	0.685459	0.417266	GO:0044424//intracellular part	GO:0032559	GO:0008033//tRNA processing	K14058	tRNA 2-thiocytidine biosynthesis protein TtcA
ref|NC_012947.1|:c83974-83699	rpoZ	276		201.785	302.739	K03060	0.585258	Up	0.20632	0.685459	0.417048	GO:0043234//protein complex	GO:0034062//RNA polymerase activity;GO:0003676//nucleic acid binding	GO:0006350	K03060	DNA-directed RNA polymerase subunit omega [EC:2.7.7.6]
ref|NC_012947.1|:2442387-2443379	ECBD_2326	993	peptide ABC transporter ATPase	28.0426	42.0725	K02031	0.585258	Up	0.398508	0.399563	0.625835	GO:0016020//membrane	GO:0022892;GO:0017111//nucleoside-triphosphatase activity;GO:0032559	GO:0006810//transport	K02031	peptide	nickel transport system ATP-binding protein
ref|NC_012947.1|:c3565250-3564705	ECBD_3428	546	YaeQ family protein	51.0005	76.5165	K00356	0.585258	Up	0.398508	0.399563	0.626089	-	-	-	K00356	NADH dehydrogenase [EC:1.6.99.3]
ref|NC_012947.1|:c4032653-4031649	ECBD_3859	1005	FtsH protease regulator HflC	738.873	1108	K04087	0.584565	Up	1.26e-06	5.89963	2.15e-05	GO:0031224//intrinsic to membrane	GO:0070011;GO:0005488//binding	-	K04087	membrane protease subunit HflC [EC:3.4.-.-]
ref|NC_012947.1|:c2844734-2844240	ECBD_2706	495	leucine-responsive transcriptional regulator	443.79	665.462	K03719	0.584477	Up	0.00904476	2.0436	0.0464697	GO:0044464//cell part	GO:0003677//DNA binding;GO:0001071//nucleic acid binding transcription factor activity	GO:0010468//regulation of gene expression;GO:0006351//transcription, DNA-dependent	K03719	Lrp	AsnC family transcriptional regulator, leucine-responsive regulatory protein
ref|NC_012947.1|:3123334-3124998	asnB	1665		211.844	317.509	K01953	0.583798	Up	0.000900154	3.04568	0.00712591	-	GO:0016884//carbon-nitrogen ligase activity, with glutamine as amido-N-donor	GO:0006528//asparagine metabolic process	K01953	asparagine synthase (glutamine-hydrolysing) [EC:6.3.5.4]
ref|NC_012947.1|:c2744042-2742249	ECBD_2622	1794	hydrogenase 1 large subunit	87.9574	131.665	K06281	0.581991	Up	0.0286166	1.54338	0.111674	GO:0044425//membrane part	GO:0046914//transition metal ion binding;GO:0016699	GO:0008152//metabolic process	K06281	hydrogenase large subunit [EC:1.12.99.6]
ref|NC_012947.1|:c83680-81572	ECBD_0075	2109	bifunctional (p)ppGpp synthetase II/ guanosine-3',5'-bis pyrophosphate 3'-pyrophosphohydrolase	98.2931	147.047	K01139	0.581112	Up	0.0118875	1.92491	0.0572815	-	GO:0016794;GO:0016778	GO:0008617//guanosine metabolic process	K01139	guanosine-3',5'-bis(diphosphate) 3'-pyrophosphohydrolase [EC:3.1.7.2]
ref|NC_012947.1|:4136388-4138067	ECBD_3953	1680	formate dehydrogenase, subunit alpha	46.0421	68.8648	K00123	0.580813	Up	0.134157	0.872387	0.316927	GO:0043234//protein complex	GO:0046914//transition metal ion binding;GO:0051540;GO:0016620//oxidoreductase activity, acting on the aldehyde or oxo group of donors, NAD or NADP as acceptor	GO:0032787//monocarboxylic acid metabolic process	K00123	formate dehydrogenase, alpha subunit [EC:1.2.1.2]
ref|NC_012947.1|:c1042844-1040283	ECBD_0991	2562	DNA mismatch repair protein MutS	38.6452	57.701	K03555	0.578306	Up	0.0890994	1.05013	0.2364	-	GO:0032559;GO:0003690//double-stranded DNA binding	GO:0006281//DNA repair	K03555	DNA mismatch repair protein MutS
ref|NC_012947.1|:1693269-1694117	ECBD_1587	849	3-methyl-adenine DNA glycosylase II	29.1546	43.5306	K01247	0.578306	Up	0.440362	0.35619	0.644347	-	GO:0003676//nucleic acid binding;GO:0019104//DNA N-glycosylase activity	GO:0006281//DNA repair	K01247	DNA-3-methyladenine glycosylase II [EC:3.2.2.21]
ref|NC_012947.1|:94408-94644	rpmB	237		809.409	1206.83	K02902	0.576281	Up	0.0167658	1.77558	0.0736516	GO:0030529//ribonucleoprotein complex	GO:0005198//structural molecule activity	GO:0010467//gene expression	K02902	large subunit ribosomal protein L28
ref|NC_012947.1|:1030417-1031043	pcm	627		74.0199	110.198	K00573	0.574118	Up	0.265962	0.57518	0.487325	GO:0044424//intracellular part	GO:0008757//S-adenosylmethionine-dependent methyltransferase activity	GO:0044267//cellular protein metabolic process;GO:0043412	K00573	protein-L-isoaspartate(D-aspartate) O-methyltransferase [EC:2.1.1.77]
ref|NC_012947.1|:c1150577-1149222	pssA	1356		79.8607	118.499	K00998	0.569317	Up	0.0805008	1.0942	0.222568	-	GO:0017169//CDP-alcohol phosphatidyltransferase activity	GO:0006644//phospholipid metabolic process	K00998	phosphatidylserine synthase [EC:2.7.8.8]
ref|NC_012947.1|:c184831-183836	ECBD_0173	996	acyltransferase 3	21.7452	32.266	-	0.569317	Up	0.48867	0.310984	0.691302	GO:0031224//intrinsic to membrane	GO:0016747//transferase activity, transferring acyl groups other than amino-acyl groups	-	-
ref|NC_012947.1|:2870892-2871941	ECBD_2726	1050	NAD-dependent epimerase/dehydratase	82.5075	122.426	K05883	0.569317	Up	0.120675	0.918383	0.294032	-	GO:0048037//cofactor binding;GO:0016616//oxidoreductase activity, acting on the CH-OH group of donors, NAD or NADP as acceptor	GO:0008152//metabolic process	K05883	[EC:1.1.1.210];K00100		[EC:1.1.1.-];K00067		dTDP-4-dehydrorhamnose reductase [EC:1.1.1.133];K01790		dTDP-4-dehydrorhamnose 3,5-epimerase [EC:5.1.3.13]
ref|NC_012947.1|:2589241-2590701	ECBD_2470	1461	sensor protein PhoQ	129.183	191.37	K07637	0.56695	Up	0.0201372	1.696	0.084997	GO:0031224//intrinsic to membrane	GO:0060089;GO:0043169//cation binding;GO:0004673//protein histidine kinase activity;GO:0032559	GO:0051704;GO:0006468//protein phosphorylation;GO:0023060;GO:0040007//growth	K07637	two-component system, OmpR family, sensor histidine kinase PhoQ [EC:2.7.13.3]
ref|NC_012947.1|:4099804-4101447	ECBD_3917	1644	cell division protein	150.561	222.847	K03760	0.565706	Up	0.00771388	2.11273	0.0415585	GO:0031224//intrinsic to membrane	GO:0016788//hydrolase activity, acting on ester bonds	GO:0009987//cellular process	K03760	phosphoethanolamine transferase
ref|NC_012947.1|:4539037-4539456	atpC	420		442.005	654.216	K02114	0.565706	Up	0.0215802	1.66594	0.090693	GO:0043231//intracellular membrane-bounded organelle;GO:0033178//proton-transporting two-sector ATPase complex, catalytic domain	GO:0015078//hydrogen ion transmembrane transporter activity;GO:0001071//nucleic acid binding transcription factor activity;GO:0019829//cation-transporting ATPase activity;GO:0004879//ligand-dependent nuclear receptor activity;GO:0032559	GO:0015986//ATP synthesis coupled proton transport;GO:0010468//regulation of gene expression;GO:0006351//transcription, DNA-dependent	K02114	F-type H+-transporting ATPase subunit epsilon [EC:3.6.3.14]
ref|NC_012947.1|:c1340571-1339573	ECBD_1273	999	sodium symporter	40.2627	59.5128	K14347	0.563757	Up	0.317248	0.498601	0.534813	GO:0044464//cell part	GO:0005343//organic acid:sodium symporter activity	GO:0030001//metal ion transport	K14347	solute carrier family 10 (sodium	bile acid cotransporter), member 7
ref|NC_012947.1|:520620-522065	tldD	1446		96.2873	142.238	K03568	0.562891	Up	0.0492716	1.3074	0.16519	-	GO:0016787//hydrolase activity	-	K03568	TldD protein
ref|NC_012947.1|:1605615-1607135	ECBD_1509	1521	galactose/methyl galaxtoside transporter ATP-binding protein	103.745	153.184	K10542	0.562227	Up	0.036108	1.4424	0.131886	GO:0016020//membrane	GO:0042626//ATPase activity, coupled to transmembrane movement of substances;GO:0015145//monosaccharide transmembrane transporter activity;GO:0032559	GO:0006810//transport	K10542	methyl-galactoside transport system ATP-binding protein [EC:3.6.3.17]
ref|NC_012947.1|:c4483437-4482307	ECBD_4253	1131	UDP-N-acetylglucosamine 2-epimerase	51.9775	76.7194	K01791	0.561704	Up	0.21697	0.6636	0.433381	GO:0044424//intracellular part	GO:0016857//racemase and epimerase activity, acting on carbohydrates and derivatives	GO:0009615//response to virus;GO:0008610//lipid biosynthetic process;GO:0030260//entry into host cell;GO:0006044//N-acetylglucosamine metabolic process	K01791	UDP-N-acetylglucosamine 2-epimerase [EC:5.1.3.14]
ref|NC_012947.1|:2788311-2789711	asnC	1401		209.802	309.671	K01893	0.561704	Up	0.00393236	2.40535	0.023946	GO:0044424//intracellular part	GO:0001071//nucleic acid binding transcription factor activity;GO:0003677//DNA binding;GO:0004812//aminoacyl-tRNA ligase activity;GO:0032559	GO:0010468//regulation of gene expression;GO:0006418//tRNA aminoacylation for protein translation;GO:0006351//transcription, DNA-dependent	K01893	asparaginyl-tRNA synthetase [EC:6.1.1.22]
ref|NC_012947.1|:c370695-370459	ECBD_0335	237	hypothetical protein	78.3299	115.259	K07490	0.557244	Up	0.54522	0.263428	0.736132	-	GO:0003676//nucleic acid binding;GO:0043169//cation binding;GO:0051540	-	K07490	ferrous iron transport protein C
ref|NC_012947.1|:c3429526-3428699	ECBD_3294	828	taurine transporter subunit	22.4205	32.9908	K02050	0.557244	Up	0.54522	0.263428	0.735876	GO:0031224//intrinsic to membrane	-	GO:0051234//establishment of localization	K02050	sulfonate	nitrate	taurine transport system permease protein
ref|NC_012947.1|:3557922-3558575	ECBD_3420	654	DL-methionine transporter permease subunit	28.3856	41.7682	K02072	0.557244	Up	0.54522	0.263428	0.737159	GO:0031224//intrinsic to membrane	-	GO:0015837//amine transport	K02072	D-methionine transport system permease protein
ref|NC_012947.1|:c632328-630757	ECBD_0614	1572	galactarate dehydratase	35.4278	52.1305	K01708	0.557244	Up	0.235774	0.627504	0.447659	-	GO:0016836//hydro-lyase activity	-	K01708	galactarate dehydratase [EC:4.2.1.42]
ref|NC_012947.1|:c2090079-2088475	ECBD_1977	1605	hypothetical protein	23.1329	34.0391	-	0.557244	Up	0.347434	0.459128	0.570333	-	-	-	-
ref|NC_012947.1|:4285608-4286459	ECBD_4070	852	AraC family transcriptional regulator	21.789	32.0615	K07720	0.557244	Up	0.54522	0.263428	0.736902	GO:0044464//cell part	GO:0003677//DNA binding;GO:0001071//nucleic acid binding transcription factor activity	GO:0010468//regulation of gene expression;GO:0006351//transcription, DNA-dependent	K07720	two-component system, response regulator YesN
ref|NC_012947.1|:c1485176-1484751	ECBD_1408	426	NUDIX hydrolase	43.5779	64.123	K12944	0.557244	Up	0.54522	0.263428	0.736645	-	GO:0016462//pyrophosphatase activity;GO:0043169//cation binding	-	K12944	nucleoside triphosphatase [EC:3.6.1.-]
ref|NC_012947.1|:c56196-52699	ECBD_0054	3498	outer membrane autotransporter barrel domain protein	10.6142	15.6183	K07279	0.557244	Up	0.347434	0.459128	0.570574	GO:0016020//membrane	-	-	K07279	hypothetical protein;K12678		AIDA-I adhesin-like protein
ref|NC_012947.1|:c3608079-3606097	ECBD_3465	1983	iron-hydroxamate transporter permease subunit	9.36167	13.7753	K02015	0.557244	Up	0.54522	0.263428	0.737416	GO:0031224//intrinsic to membrane	-	GO:0051234//establishment of localization	K02015	iron complex transport system permease protein
ref|NC_012947.1|:c2335851-2334211	ECBD_2218	1641	methyl-accepting chemotaxis sensory transducer	11.3127	16.6462	K05876	0.557244	Up	0.54522	0.263428	0.736389	GO:0031224//intrinsic to membrane	GO:0004872//receptor activity	GO:0042221//response to chemical stimulus;GO:0023060	K05876	methyl-accepting chemotaxis protein III, ribose and galactose sensor receptor
ref|NC_012947.1|:c4500090-4498240	ECBD_4268	1851	dihydroxy-acid dehydratase	115.337	169.279	K01687	0.55355	Up	0.0162569	1.78896	0.0721518	-	GO:0043169//cation binding;GO:0051536//iron-sulfur cluster binding;GO:0016836//hydro-lyase activity	GO:0008652//cellular amino acid biosynthetic process;GO:0006549//isoleucine metabolic process;GO:0006573//valine metabolic process	K01687	dihydroxy-acid dehydratase [EC:4.2.1.9]
ref|NC_012947.1|:c4377367-4375544	ECBD_4156	1824	GTP-binding protein	303.636	443.997	K06207	0.548208	Up	0.000113596	3.94464	0.00121723	GO:0044464//cell part	GO:0008135//translation factor activity, nucleic acid binding;GO:0032561;GO:0015038//glutathione disulfide oxidoreductase activity;GO:0017111//nucleoside-triphosphatase activity	GO:0006950//response to stress;GO:0010467//gene expression	K06207	GTP-binding protein
ref|NC_012947.1|:c476116-474740	trkA	1377		60.6673	88.6858	K03499	0.547784	Up	0.147459	0.831329	0.341284	GO:0016020//membrane	GO:0015075//ion transmembrane transporter activity	GO:0030001//metal ion transport	K03499	trk system potassium uptake protein TrkA
ref|NC_012947.1|:1485455-1485997	ECBD_1409	543	YfaZ family protein	28.4902	41.4288	-	0.540171	Up	0.612716	0.212741	0.766191	GO:0044464//cell part	-	GO:0051234//establishment of localization	-
ref|NC_012947.1|:c2765295-2764042	ECBD_2645	1254	integral membrane protein, PqiA family	24.6733	35.8785	K03808	0.540171	Up	0.419624	0.37714	0.623887	GO:0031224//intrinsic to membrane	-	-	K03808	paraquat-inducible protein A
ref|NC_012947.1|:691231-691995	ECBD_0672	765	FAD-binding 9 siderophore-interacting domain protein	20.2224	29.4063	K07229	0.540171	Up	0.612716	0.212741	0.765698	-	GO:0003824//catalytic activity	GO:0008152//metabolic process	K07229
ref|NC_012947.1|:c1986216-1985575	ECBD_1876	642	nicotinamidase/pyrazinamidase	48.1936	70.0805	K08281	0.540171	Up	0.419624	0.37714	0.624126	GO:0044444//cytoplasmic part	GO:0016811//hydrolase activity, acting on carbon-nitrogen (but not peptide) bonds, in linear amides	-	K08281	nicotinamidase	pyrazinamidase [EC:3.5.1.19 3.5.1.-]
ref|NC_012947.1|:1219046-1219822	ECBD_1162	777	enhanced serine sensitivity protein SseB	19.9101	28.9522	-	0.540171	Up	0.612716	0.212741	0.766438	-	-	-	-
ref|NC_012947.1|:576590-577066	greA	477		32.4322	47.1611	K03624	0.540171	Up	0.612716	0.212741	0.765451	-	GO:0008135//translation factor activity, nucleic acid binding;GO:0030528//transcription regulator activity	GO:0010468//regulation of gene expression;GO:0006351//transcription, DNA-dependent	K03624	transcription elongation factor GreA
ref|NC_012947.1|:c1058947-1057523	ECBD_1009	1425	cryptic 6-phospho-beta-glucosidase	10.8563	15.7866	K01223	0.540171	Up	0.612716	0.212741	0.765944	-	GO:0043167//ion binding;GO:0008422//beta-glucosidase activity	GO:0044238//primary metabolic process	K01223	6-phospho-beta-glucosidase [EC:3.2.1.86]
ref|NC_012947.1|:113590-114624	ECBD_0110	1035	glycosyl transferase	355.739	516.985	K00754	0.539304	Up	0.00211104	2.6755	0.0144677	-	GO:0016740//transferase activity	-	K00754	[EC:2.4.1.-]
ref|NC_012947.1|:4532958-4533773	ECBD_4294	816	F0F1 ATP synthase subunit A	356.42	517.893	K02108	0.539074	Up	0.00644472	2.1908	0.0361781	GO:0031224//intrinsic to membrane;GO:0033177//proton-transporting two-sector ATPase complex, proton-transporting domain	GO:0015078//hydrogen ion transmembrane transporter activity;GO:0003824//catalytic activity	GO:0015986//ATP synthesis coupled proton transport	K02108	F-type H+-transporting ATPase subunit a [EC:3.6.3.14]
ref|NC_012947.1|:c2081512-2080100	ECBD_1969	1413	pyruvate kinase	140.14	203.557	K00873	0.53856	Up	0.0255336	1.59289	0.102319	-	GO:0031420;GO:0016301//kinase activity;GO:0032559	GO:0006007//glucose catabolic process	K00873	pyruvate kinase [EC:2.7.1.40]
ref|NC_012947.1|:1127205-1127453	rpsP	249		1279.86	1858.52	K02959	0.538168	Up	0.00439232	2.35731	0.0262524	GO:0015935//small ribosomal subunit	GO:0004519//endonuclease activity;GO:0003677//DNA binding;GO:0005198//structural molecule activity	GO:0010467//gene expression	K02959	small subunit ribosomal protein S16
ref|NC_012947.1|:c3047382-3046117	tolA	1266		107.533	156.115	K03646	0.537827	Up	0.0665912	1.17658	0.203873	-	GO:0003824//catalytic activity	-	K03646	colicin import membrane protein
ref|NC_012947.1|:2522389-2523489	ECBD_2403	1101	calcium/sodium:proton antiporter	67.4448	97.7826	K07300	0.53587	Up	0.186534	0.729242	0.391752	GO:0031224//intrinsic to membrane	GO:0015075//ion transmembrane transporter activity	GO:0006811//ion transport	K07300	Ca2+:H+ antiporter
ref|NC_012947.1|:c3676935-3675673	ftsA	1263		105.339	152.669	K03590	0.53537	Up	0.0715582	1.14534	0.213848	-	GO:0032559	GO:0009987//cellular process;GO:0065008	K03590	cell division protein FtsA
ref|NC_012947.1|:c2629148-2628414	fabG	735		442.005	640.552	K00059	0.535255	Up	0.00427486	2.36908	0.0257487	-	GO:0004312//fatty acid synthase activity;GO:0000166//nucleotide binding	GO:0006631//fatty acid metabolic process	K00059	3-oxoacyl-[acyl-carrier protein] reductase [EC:1.1.1.100]
ref|NC_012947.1|:3400030-3401232	ECBD_3263	1203	exonuclease subunit SbcD	48.8667	70.7921	K03547	0.534737	Up	0.246914	0.607454	0.459146	-	GO:0004518//nuclease activity	GO:0006259//DNA metabolic process	K03547	exonuclease SbcD
ref|NC_012947.1|:4532569-4532949	ECBD_4293	381	F0F1 ATP synthase subunit I	341.074	493.441	K02116	0.532791	Up	0.076913	1.114	0.215257	GO:0031224//intrinsic to membrane;GO:0033177//proton-transporting two-sector ATPase complex, proton-transporting domain	GO:0046872//metal ion binding;GO:0015077//monovalent inorganic cation transmembrane transporter activity;GO:0003824//catalytic activity	GO:0006818//hydrogen transport;GO:0006754//ATP biosynthetic process	K02116	ATP synthase protein I
ref|NC_012947.1|:c3357274-3356000	clpX	1275		1024.06	1480.82	K03544	0.53209	Up	1.01e-08	7.99568	2.28e-07	-	GO:0046914//transition metal ion binding;GO:0005515//protein binding;GO:0017111//nucleoside-triphosphatase activity;GO:0032559	GO:0044267//cellular protein metabolic process	K03544	ATP-dependent Clp protease ATP-binding subunit ClpX
ref|NC_012947.1|:742886-743623	ECBD_0722	738	1-acyl-sn-glycerol-3-phosphate acyltransferase	37.7321	54.4325	K00655	0.528675	Up	0.463202	0.33423	0.668189	GO:0016020//membrane	GO:0016411//acylglycerol O-acyltransferase activity	GO:0006644//phospholipid metabolic process	K00655	1-acyl-sn-glycerol-3-phosphate acyltransferase [EC:2.3.1.51]
ref|NC_012947.1|:3946795-3947238	valS	444		313.584	452.378	K02339	0.528675	Up	0.0693422	1.159	0.209159	-	GO:0003676//nucleic acid binding;GO:0034061	GO:0006259//DNA metabolic process	K02339	DNA polymerase III subunit chi [EC:2.7.7.7]
ref|NC_012947.1|:c908736-906439	ECBD_0871	2298	xanthine dehydrogenase subunit XdhA	12.1176	17.4809	K00087	0.528675	Up	0.463202	0.33423	0.668438	-	GO:0016726//oxidoreductase activity, acting on CH or CH2 groups, NAD or NADP as acceptor	GO:0008152//metabolic process	K00087	xanthine dehydrogenase molybdenum-binding subunit [EC:1.17.1.4]
ref|NC_012947.1|:c2614675-2614133	ECBD_2493	543	hypothetical protein	176.639	254.491	K07000	0.526812	Up	0.137805	0.860736	0.32377	-	-	-	K07000
ref|NC_012947.1|:2211950-2212849	ECBD_2107	900	O-acetylserine/cysteine export protein	44.6916	64.2738	K03298	0.524229	Up	0.364226	0.438629	0.590896	GO:0016020//membrane	-	-	K03298	drug	metabolite transporter, DME family
ref|NC_012947.1|:c4257064-4256681	secE	384		209.492	301.284	K03073	0.524229	Up	0.179881	0.745014	0.385716	GO:0031224//intrinsic to membrane	-	GO:0006886//intracellular protein transport;GO:0071806	K03073	preprotein translocase subunit SecE
ref|NC_012947.1|:c4009845-4009396	rplI	450		350.657	503.478	K02939	0.52187	Up	0.0564594	1.24826	0.180997	GO:0043231//intracellular membrane-bounded organelle;GO:0030529//ribonucleoprotein complex	GO:0003723//RNA binding;GO:0016741;GO:0046914//transition metal ion binding;GO:0001071//nucleic acid binding transcription factor activity;GO:0003677//DNA binding;GO:0005198//structural molecule activity	GO:0010468//regulation of gene expression;GO:0006351//transcription, DNA-dependent	K02939	large subunit ribosomal protein L9
ref|NC_012947.1|:c3643835-3642285	ECBD_3496	1551	multicopper oxidase	41.8921	60.0884	K14588	0.520407	Up	0.237408	0.624505	0.448129	-	GO:0003824//catalytic activity;GO:0046914//transition metal ion binding	GO:0008152//metabolic process	K14588	blue copper oxidase
ref|NC_012947.1|:721901-722554	ribB	654		118.273	169.53	K02858	0.519412	Up	0.19457	0.710925	0.405772	-	GO:0046914//transition metal ion binding;GO:0016830//carbon-carbon lyase activity	GO:0006771	K02858	3,4-dihydroxy 2-butanone 4-phosphate synthase [EC:4.1.99.12]
ref|NC_012947.1|:1448795-1450597	ECBD_1375	1803	bifunctional NADH:ubiquinone oxidoreductase subunit C/D	344.925	493.729	K13378	0.517434	Up	0.000140076	3.85364	0.00143365	GO:0016020//membrane	GO:0000166//nucleotide binding;GO:0048037//cofactor binding;GO:0050136//NADH dehydrogenase (quinone) activity	GO:0051234//establishment of localization;GO:0006091//generation of precursor metabolites and energy	K13378	NADH dehydrogenase I subunit C	D [EC:1.6.5.3]
ref|NC_012947.1|:440689-442803	ECBD_0409	2115	elongation factor G	1547.75	2213.12	K02355	0.51591	Up	2.25e-18	17.6478	1.12e-16	GO:0044424//intracellular part	GO:0008135//translation factor activity, nucleic acid binding;GO:0032561;GO:0017111//nucleoside-triphosphatase activity	GO:0006412//translation	K02355	elongation factor EF-G [EC:3.6.5.3]
ref|NC_012947.1|:c59527-58364	ECBD_0059	1164	TrbC	10.6324	15.185	K12217	0.514175	Up	0.6956	0.15764	0.8254	-	-	-	K12217	intracellular multiplication protein IcmO
ref|NC_012947.1|:3899917-3900174	ECBD_3730	258	hypothetical protein	95.939	137.018	K09982	0.514175	Up	0.513246	0.289674	0.707743	-	-	-	K09982	hypothetical protein
ref|NC_012947.1|:c2314489-2313548	ECBD_2197	942	binding-protein-dependent transporters inner membrane component	13.1381	18.7636	K02054	0.514175	Up	0.6956	0.15764	0.824895	GO:0031224//intrinsic to membrane	-	GO:0051234//establishment of localization	K02054	putative spermidine	putrescine transport system permease protein
ref|NC_012947.1|:422583-422750	ECBD_0386	168	hypothetical protein	73.6674	105.21	-	0.514175	Up	0.6956	0.15764	0.825148	-	-	-	-
ref|NC_012947.1|:c2156210-2155488	ECBD_2040	723	short chain dehydrogenase	34.2355	48.8944	K13938	0.514175	Up	0.513246	0.289674	0.708247	-	GO:0016646//oxidoreductase activity, acting on the CH-NH group of donors, NAD or NADP as acceptor	GO:0044237//cellular metabolic process	K13938	dihydromonapterin reductase	dihydrofolate reductase [EC:1.5.1.- 1.5.1.3]
ref|NC_012947.1|:c4040368-4039907	ECBD_3866	462	ATPase	26.7882	38.2582	K06925	0.514175	Up	0.6956	0.15764	0.825653	-	GO:0032559;GO:0005515//protein binding;GO:0003824//catalytic activity	-	K06925	UPF0079 ATP-binding protein
ref|NC_012947.1|:766052-766393	ECBD_0747	342	hydrogenase nickel incorporation protein HybF	36.1875	51.6822	K04651	0.514175	Up	0.6956	0.15764	0.824643	-	GO:0046914//transition metal ion binding	GO:0043412	K04651	hydrogenase nickel incorporation protein HypA
ref|NC_012947.1|:c390554-388002	mrcA	2553		48.4768	69.2335	K05366	0.514175	Up	0.099441	1.00243	0.256471	GO:0005618//cell wall	GO:0008144//drug binding;GO:0016787//hydrolase activity;GO:0016758//transferase activity, transferring hexosyl groups	GO:0000270//peptidoglycan metabolic process;GO:0045229//external encapsulating structure organization;GO:0065008;GO:0042546//cell wall biogenesis;GO:0042221//response to chemical stimulus	K05366	penicillin-binding protein 1A [EC:2.4.1.- 3.4.-.-]
ref|NC_012947.1|:2169967-2170662	ECBD_2053	696	dithiobiotin synthetase	35.5636	50.7911	K01935	0.514175	Up	0.513246	0.289674	0.707492	GO:0044464//cell part	GO:0046872//metal ion binding;GO:0016882//cyclo-ligase activity;GO:0008194//UDP-glycosyltransferase activity;GO:0032559	GO:0006768//biotin metabolic process	K01935	dethiobiotin synthetase [EC:6.3.3.3]
ref|NC_012947.1|:c4261340-4260375	ECBD_4055	966	biotin--protein ligase	25.6235	36.5948	K03524	0.514175	Up	0.513246	0.289674	0.707995	-	GO:0018271//biotin-protein ligase activity;GO:0030528//transcription regulator activity;GO:0003676//nucleic acid binding;GO:0032559;GO:0016772//transferase activity, transferring phosphorus-containing groups	GO:0010468//regulation of gene expression;GO:0006351//transcription, DNA-dependent;GO:0043412	K03524	BirA family transcriptional regulator, biotin operon repressor	biotin-[acetyl-CoA-carboxylase] ligase [EC:6.3.4.15]
ref|NC_012947.1|:c1162884-1161262	ECBD_1106	1623	L-aspartate oxidase	15.2509	21.781	K00278	0.514175	Up	0.513246	0.289674	0.708499	GO:0044424//intracellular part	GO:0015922	GO:0019359	K00278	L-aspartate oxidase [EC:1.4.3.16]
ref|NC_012947.1|:c2563051-2561783	umuC	1269		9.75266	13.9285	K03502	0.514175	Up	0.6956	0.15764	0.824391	-	GO:0034061;GO:0003677//DNA binding	GO:0033554//cellular response to stress;GO:0006259//DNA metabolic process	K03502	DNA polymerase V
ref|NC_012947.1|:c4211274-4207591	metH	3684		166.292	237.276	K00548	0.51285	Up	0.000185961	3.73058	0.00184487	GO:0044464//cell part	GO:0046914//transition metal ion binding;GO:0019842//vitamin binding;GO:0008172//S-methyltransferase activity	GO:0006725//cellular aromatic compound metabolic process;GO:0000097//sulfur amino acid biosynthetic process	K00548	5-methyltetrahydrofolate--homocysteine methyltransferase [EC:2.1.1.13]
ref|NC_012947.1|:592127-592528	truB	402		207.808	295.788	K02834	0.50931	Up	0.187276	0.727518	0.392672	GO:0044424//intracellular part	-	GO:0006364//rRNA processing	K02834	ribosome-binding factor A
ref|NC_012947.1|:3484023-3485495	ECBD_3346	1473	betaine aldehyde dehydrogenase	445.305	633.793	K00130	0.509218	Up	0.000125854	3.90013	0.00133384	-	GO:0016620//oxidoreductase activity, acting on the aldehyde or oxo group of donors, NAD or NADP as acceptor	GO:0006577	K00130	betaine-aldehyde dehydrogenase [EC:1.2.1.8]
ref|NC_012947.1|:532644-533771	ECBD_0515	1128	AFG1-family ATPase	52.1158	74.0745	K06916	0.507256	Up	0.280002	0.552839	0.494369	-	GO:0032559;GO:0003824//catalytic activity	-	K06916
ref|NC_012947.1|:c3359567-3358269	tig	1299		604.992	859.706	K03545	0.506928	Up	2.95e-05	4.53018	0.000368063	-	GO:0016859//cis-trans isomerase activity	GO:0044267//cellular protein metabolic process;GO:0006810//transport	K03545	trigger factor
ref|NC_012947.1|:2447103-2449037	ECBD_2331	1935	exoribonuclease II	108.731	154.457	K01147	0.50644	Up	0.0329898	1.48162	0.12424	GO:0044424//intracellular part	GO:0003676//nucleic acid binding;GO:0008408//3'-5' exonuclease activity	GO:0006401//RNA catabolic process	K01147	exoribonuclease II [EC:3.1.13.1]
ref|NC_012947.1|:c3657900-3655237	aceE	2664		691.047	981.358	K00163	0.505996	Up	1.6e-10	9.79588	4.51e-09	-	GO:0004738//pyruvate dehydrogenase activity;GO:0043169//cation binding	GO:0006007//glucose catabolic process	K00163	pyruvate dehydrogenase E1 component [EC:1.2.4.1]
ref|NC_012947.1|:c4527854-4526862	ECBD_4288	993	asparagine synthetase AsnA	744.686	1056.67	K01914	0.504816	Up	5.58e-05	4.25337	0.000646566	GO:0044424//intracellular part	GO:0016211//ammonia ligase activity;GO:0016876//ligase activity, forming aminoacyl-tRNA and related compounds;GO:0032559	GO:0006528//asparagine metabolic process;GO:0006412//translation	K01914	aspartate--ammonia ligase [EC:6.3.1.1]
ref|NC_012947.1|:308402-309460	ftsX	1059		75.963	107.73	K09811	0.504051	Up	0.20246	0.693661	0.413556	GO:0032153//cell division site;GO:0031224//intrinsic to membrane	GO:0005488//binding	GO:0009987//cellular process	K09811	cell division transport system permease protein
ref|NC_012947.1|:37338-38729	uhpT	1392		24.45	34.6303	K07784	0.502203	Up	0.43895	0.357585	0.644225	GO:0031224//intrinsic to membrane	GO:0046914//transition metal ion binding	GO:0006810//transport	K07784	MFS transporter, OPA family, hexose phosphate transport protein UhpT
ref|NC_012947.1|:c2154304-2153003	ECBD_2037	1302	sensor protein RstB	42.7746	60.4727	K07639	0.499529	Up	0.304546	0.516347	0.520641	GO:0031224//intrinsic to membrane	GO:0060089;GO:0004673//protein histidine kinase activity;GO:0032559	GO:0006468//protein phosphorylation;GO:0023060	K07639	two-component system, OmpR family, sensor histidine kinase RstB [EC:2.7.13.3]
ref|NC_012947.1|:1555978-1558569	ECBD_1468	2592	Pertactin	21.4863	30.3763	K12683	0.499529	Up	0.304546	0.516347	0.52087	GO:0016020//membrane	GO:0032559	GO:0009987//cellular process	K12683	serum resistance protein;K12681		pertactin;K12687		antigen 43
ref|NC_012947.1|:341160-342455	glgA	1296		188.602	266.568	K00975	0.499156	Up	0.0237078	1.62511	0.0983557	-	GO:0070566//adenylyltransferase activity;GO:0032559	GO:0005977//glycogen metabolic process	K00975	glucose-1-phosphate adenylyltransferase [EC:2.7.7.27]
ref|NC_012947.1|:c2157629-2156247	ECBD_2041	1383	arginine/ornithine antiporter	15.6603	22.0753	K03758	0.495316	Up	0.571404	0.243057	0.756476	GO:0031224//intrinsic to membrane	GO:0015291//secondary active transmembrane transporter activity;GO:0005275//amine transmembrane transporter activity	GO:0015837//amine transport	K03758	arginine:ornithine antiporter
ref|NC_012947.1|:3513471-3514427	ECBD_3374	957	hypothetical protein	22.6314	31.9019	K07402	0.495316	Up	0.571404	0.243057	0.756218	-	-	-	K07402	xanthine dehydrogenase accessory factor
ref|NC_012947.1|:c2593173-2591947	ECBD_2472	1227	peptidase T	52.9541	74.6457	K01258	0.495316	Up	0.268162	0.571603	0.488357	GO:0044424//intracellular part	GO:0046914//transition metal ion binding;GO:0004177//aminopeptidase activity	GO:0044237//cellular metabolic process;GO:0019538//protein metabolic process	K01258	tripeptide aminopeptidase [EC:3.4.11.4]
ref|NC_012947.1|:c2101905-2101324	ECBD_1987	582	superoxide dismutase	2121.17	2987.3	K04564	0.493984	Up	3.83e-07	6.4168	7.18e-06	GO:0044444//cytoplasmic part;GO:0005626//insoluble fraction	GO:0016209//antioxidant activity;GO:0046914//transition metal ion binding;GO:0003824//catalytic activity	GO:0000305//response to oxygen radical;GO:0006801//superoxide metabolic process	K04564	superoxide dismutase, Fe-Mn family [EC:1.15.1.1]
ref|NC_012947.1|:c3147003-3146521	ECBD_3008	483	hypothetical protein	531.687	748.531	K05875	0.493486	Up	0.0222104	1.65344	0.0931396	-	-	-	K05875	methyl-accepting chemotaxis protein II, aspartate sensor receptor
ref|NC_012947.1|:4044444-4045496	ECBD_3870	1053	ribosome-associated GTPase	91.0874	128.181	K06949	0.492865	Up	0.173238	0.761356	0.374786	-	GO:0017111//nucleoside-triphosphatase activity;GO:0032561;GO:0043169//cation binding	-	K06949	ribosome biogenesis GTPase [EC:3.6.1.-]
ref|NC_012947.1|:1363724-1364962	ECBD_1293	1239	aminotransferase	67.4244	94.6729	K14261	0.489681	Up	0.210206	0.677355	0.423359	-	GO:0048037//cofactor binding;GO:0008483//transaminase activity	GO:0008152//metabolic process	K14261	alanine-synthesizing transaminase [EC:2.6.1.-]
ref|NC_012947.1|:806913-807239	ECBD_0780	327	hypothetical protein	189.237	265.351	K09923	0.487703	Up	0.291138	0.535901	0.503488	-	-	-	K09923	hypothetical protein
ref|NC_012947.1|:1771334-1772269	ECBD_1659	936	hypothetical protein	66.1118	92.7027	K00257	0.487703	Up	0.291138	0.535901	0.503264	GO:0044464//cell part	GO:0004180//carboxypeptidase activity;GO:0016746//transferase activity, transferring acyl groups	GO:0009252//peptidoglycan biosynthetic process	K00257	[EC:1.3.99.-]
ref|NC_012947.1|:c2131937-2131497	ECBD_2018	441	hypothetical protein	70.1595	98.3783	-	0.487703	Up	0.48379	0.315343	0.686653	-	-	-	-
ref|NC_012947.1|:c3135171-3133294	ECBD_2995	1878	40-residue YVTN family beta-propeller repeat protein	16.4751	23.1016	K08884	0.487703	Up	0.48379	0.315343	0.68615	GO:0031224//intrinsic to membrane	GO:0003824//catalytic activity	-	K08884	serine	threonine protein kinase, bacterial [EC:2.7.11.1]
ref|NC_012947.1|:c4175864-4175655	ECBD_3988	210	stress-response protein	442.005	619.784	-	0.487703	Up	0.186894	0.728404	0.392296	-	-	-	-
ref|NC_012947.1|:1972466-1973320	ECBD_1863	855	aldo/keto reductase	36.1875	50.7425	K05885	0.487703	Up	0.48379	0.315343	0.686401	-	GO:0016616//oxidoreductase activity, acting on the CH-OH group of donors, NAD or NADP as acceptor	GO:0008152//metabolic process	K05885	2,5-diketo-D-gluconate reductase [EC:1.1.1.274];K00011		aldehyde reductase [EC:1.1.1.21];K00100		[EC:1.1.1.-]
ref|NC_012947.1|:2366039-2369563	ECBD_2246	3525	pyruvate ferredoxin/flavodoxin oxidoreductase	46.5202	65.1855	K03737	0.486695	Up	0.074951	1.12522	0.210677	-	GO:0046914//transition metal ion binding;GO:0051540;GO:0016491//oxidoreductase activity;GO:0019842//vitamin binding	GO:0051234//establishment of localization;GO:0006091//generation of precursor metabolites and energy	K03737	putative pyruvate-flavodoxin oxidoreductase [EC:1.2.7.-]
ref|NC_012947.1|:4054880-4055614	ECBD_3876	735	fumarate reductase iron-sulfur subunit	138.916	194.57	K00245	0.486083	Up	0.166536	0.778492	0.36935	GO:0044424//intracellular part	GO:0000104//succinate dehydrogenase activity;GO:0046914//transition metal ion binding;GO:0051536//iron-sulfur cluster binding	GO:0048870//cell motility;GO:0009060//aerobic respiration;GO:0051234//establishment of localization;GO:0030031//cell projection assembly	K00245	fumarate reductase iron-sulfur protein [EC:1.3.99.1]
ref|NC_012947.1|:592528-593472	truB	945		108.046	151.333	K03177	0.486083	Up	0.166536	0.778492	0.369138	-	GO:0016866//intramolecular transferase activity;GO:0003676//nucleic acid binding;GO:0016836//hydro-lyase activity	GO:0006399//tRNA metabolic process;GO:0001522//pseudouridine synthesis;GO:0010467//gene expression	K03177	tRNA pseudouridine synthase B [EC:5.4.99.12]
ref|NC_012947.1|:c1702899-1701316	ECBD_1592	1584	integral membrane protein TerC	44.926	62.8942	K03699	0.485378	Up	0.25675	0.59049	0.473352	GO:0031224//intrinsic to membrane	GO:0030554//adenyl nucleotide binding	GO:0008152//metabolic process	K03699	putative hemolysin
ref|NC_012947.1|:c1685624-1682502	ECBD_1578	3123	multidrug efflux system subunit MdtB	12.8794	18.0082	K07788	0.483587	Up	0.416154	0.380746	0.619916	GO:0031224//intrinsic to membrane	-	GO:0051234//establishment of localization	K07788	RND superfamily, multidrug transport protein MdtB
ref|NC_012947.1|:c2623041-2622244	ECBD_2501	798	metallodependent hydrolase	62.0357	86.5844	K03424	0.481008	Up	0.361584	0.441791	0.587347	-	GO:0004520//endodeoxyribonuclease activity	-	K03424	TatD DNase family protein [EC:3.1.21.-]
ref|NC_012947.1|:4536744-4537607	ECBD_4299	864	F0F1 ATP synthase subunit gamma	361.687	503.999	K02115	0.478681	Up	0.0149586	1.82511	0.0686681	GO:0033178//proton-transporting two-sector ATPase complex, catalytic domain	GO:0015078//hydrogen ion transmembrane transporter activity;GO:0019829//cation-transporting ATPase activity;GO:0032559	GO:0006818//hydrogen transport;GO:0006754//ATP biosynthetic process	K02115	F-type H+-transporting ATPase subunit gamma [EC:3.6.3.14]
ref|NC_012947.1|:593621-593890	rpsO	270		3495.11	4868.15	K02956	0.478035	Up	2.08e-05	4.68194	0.000268409	GO:0030529//ribonucleoprotein complex	GO:0003723//RNA binding;GO:0005198//structural molecule activity	GO:0010467//gene expression	K02956	small subunit ribosomal protein S15
ref|NC_012947.1|:1032385-1033377	ECBD_0983	993	RNA polymerase sigma factor RpoS	1321.12	1836.63	K03087	0.4753	Up	6.12e-07	6.21325	1.1e-05	-	GO:0003676//nucleic acid binding;GO:0001071//nucleic acid binding transcription factor activity;GO:0000996	GO:0010468//regulation of gene expression;GO:0006351//transcription, DNA-dependent	K03087	RNA polymerase nonessential primary-like sigma factor
ref|NC_012947.1|:c3980896-3979940	ECBD_3806	957	periplasmic binding protein/LacI transcriptional regulator	358.869	498.676	K02058	0.474647	Up	0.0115186	1.9386	0.0558507	GO:0044464//cell part	-	GO:0008645//hexose transport	K02058	simple sugar transport system substrate-binding protein
ref|NC_012947.1|:c3416012-3414597	ECBD_3281	1416	alkaline phosphatase	13.1103	18.1565	K01077	0.469781	Up	0.640052	0.193785	0.781726	-	GO:0016791//phosphatase activity	-	K01077	alkaline phosphatase [EC:3.1.3.1]
ref|NC_012947.1|:c2402788-2401175	ECBD_2287	1614	extracellular solute-binding protein family 5	69.0119	95.5745	K02035	0.469781	Up	0.165501	0.781199	0.367896	-	-	GO:0051234//establishment of localization	K02035	peptide	nickel transport system substrate-binding protein
ref|NC_012947.1|:c1351017-1350691	ECBD_1282	327	hypothetical protein	28.3856	39.3112	-	0.469781	Up	0.802046	0.0958007	0.900995	-	-	-	-
ref|NC_012947.1|:3846278-3846481	ECBD_3677	204	hypothetical protein	45.5005	63.0136	-	0.469781	Up	0.802046	0.0958007	0.900474	-	-	-	-
ref|NC_012947.1|:c194171-193512	ECBD_0185	660	outer membrane lipoprotein	14.0638	19.4769	K02557	0.469781	Up	0.802046	0.0958007	0.901256	GO:0019867//outer membrane;GO:0031224//intrinsic to membrane	-	-	K02557	chemotaxis protein MotB;K03286		OmpA-OmpF porin, OOP family
ref|NC_012947.1|:c3456678-3455395	ECBD_3320	1284	cytosine deaminase	57.8324	80.092	K01485	0.469781	Up	0.26603	0.575069	0.487219	-	GO:0016814//hydrolase activity, acting on carbon-nitrogen (but not peptide) bonds, in cyclic amidines	-	K01485	cytosine deaminase [EC:3.5.4.1]
ref|NC_012947.1|:c2504351-2503338	ECBD_2387	1014	response regulator of RpoS	45.7697	63.3864	K02485	0.469781	Up	0.394816	0.403605	0.621799	-	GO:0004871//signal transducer activity;GO:0003676//nucleic acid binding;GO:0003824//catalytic activity	GO:0010468//regulation of gene expression;GO:0006351//transcription, DNA-dependent;GO:0023060	K02485	two-component system, unclassified family, response regulator
ref|NC_012947.1|:c3544641-3543919	ECBD_3411	723	methyltransferase type 11	38.5149	53.3393	K00599	0.469781	Up	0.53499	0.271654	0.730456	-	GO:0016741	-	K00599	[EC:2.1.1.-]
ref|NC_012947.1|:2305255-2307357	ECBD_2188	2103	TonB-dependent receptor	35.3099	48.9007	K02014	0.469781	Up	0.26603	0.575069	0.486989	GO:0019867//outer membrane	GO:0046914//transition metal ion binding;GO:0004871//signal transducer activity;GO:0005381//iron ion transmembrane transporter activity	GO:0006810//transport	K02014	iron complex outermembrane recepter protein
ref|NC_012947.1|:c3399093-3397798	phoR	1296		28.6484	39.6752	K07636	0.469781	Up	0.456724	0.340346	0.662788	GO:0031224//intrinsic to membrane	GO:0004673//protein histidine kinase activity;GO:0060089;GO:0032559	GO:0006468//protein phosphorylation;GO:0023060;GO:0006351//transcription, DNA-dependent	K07636	two-component system, OmpR family, phosphate regulon sensor histidine kinase PhoR [EC:2.7.13.3]
ref|NC_012947.1|:4076771-4078918	ECBD_3899	2148	lysine decarboxylase	8.64255	11.9691	K01582	0.469781	Up	0.640052	0.193785	0.782219	GO:0044424//intracellular part	GO:0016831//carboxy-lyase activity;GO:0048037//cofactor binding	-	K01582	lysine decarboxylase [EC:4.1.1.18]
ref|NC_012947.1|:2231844-2232110	ECBD_2131	267	HipA N-terminal domain protein	69.5288	96.2904	-	0.469781	Up	0.640052	0.193785	0.781972	-	GO:0003677//DNA binding	-	-
ref|NC_012947.1|:c2163273-2162239	tqsA	1035		8.96821	12.4201	K11744	0.469781	Up	0.802046	0.0958007	0.900734	GO:0031224//intrinsic to membrane	-	GO:0048874;GO:0051234//establishment of localization	K11744	AI-2 transport protein TqsA
ref|NC_012947.1|:c930026-928986	tas	1041		211.024	291.733	K05885	0.467239	Up	0.049062	1.30925	0.164772	-	GO:0003824//catalytic activity	GO:0008152//metabolic process	K05885	2,5-diketo-D-gluconate reductase [EC:1.1.1.274];K05882		aryl-alcohol dehydrogenase (NADP+) [EC:1.1.1.91];K00100		[EC:1.1.1.-]
ref|NC_012947.1|:c1437904-1435760	ECBD_1362	2145	phosphate acetyltransferase	72.122	99.632	K13788	0.46617	Up	0.102189	0.990594	0.262512	GO:0044424//intracellular part	GO:0046914//transition metal ion binding;GO:0016407//acetyltransferase activity	-	K13788	phosphate acetyltransferase [EC:2.3.1.8]
ref|NC_012947.1|:c2613725-2612421	ECBD_2492	1305	FAD-dependent pyridine nucleotide-disulfide oxidoreductase	97.2071	134.212	K03885	0.465376	Up	0.141999	0.847716	0.331416	-	GO:0030554//adenyl nucleotide binding;GO:0016651//oxidoreductase activity, acting on NADH or NADPH	GO:0008152//metabolic process	K03885	NADH dehydrogenase [EC:1.6.99.3]
ref|NC_012947.1|:339169-341142	ECBD_0311	1974	glycogen debranching enzyme	126.959	175.011	K02438	0.463087	Up	0.0372634	1.42872	0.133962	-	GO:0016798//hydrolase activity, acting on glycosyl bonds;GO:0043167//ion binding	GO:0005977//glycogen metabolic process	K02438	glycogen operon protein GlgX [EC:3.2.1.-]
ref|NC_012947.1|:2040120-2042507	pheT	2388		277.271	382.198	K01890	0.463024	Up	0.000630218	3.20051	0.00538462	GO:0044424//intracellular part	GO:0004812//aminoacyl-tRNA ligase activity;GO:0046872//metal ion binding;GO:0003723//RNA binding;GO:0032559	GO:0006418//tRNA aminoacylation for protein translation	K01890	phenylalanyl-tRNA synthetase beta chain [EC:6.1.1.20]
ref|NC_012947.1|:c2810674-2808926	ECBD_2681	1749	lipid transporter ATP-binding/permease	122.063	168.126	K11085	0.461919	Up	0.056014	1.2517	0.180464	GO:0031224//intrinsic to membrane	GO:0015405;GO:0017111//nucleoside-triphosphatase activity;GO:0032559	GO:0006810//transport	K11085	ATP-binding cassette, subfamily B, bacterial MsbA [EC:3.6.3.-]
ref|NC_012947.1|:533990-534418	rplM	429		1420.8	1955.18	K02871	0.460598	Up	0.00112885	2.94736	0.00850254	GO:0030529//ribonucleoprotein complex	GO:0005198//structural molecule activity	GO:0010467//gene expression	K02871	large subunit ribosomal protein L13
ref|NC_012947.1|:c3576981-3576193	ECBD_3438	789	UDP-N-acetylglucosamine acyltransferase	223.523	307.521	K00677	0.460258	Up	0.085067	1.07024	0.230269	GO:0044424//intracellular part	GO:0008374//O-acyltransferase activity	GO:0008654//phospholipid biosynthetic process	K00677	UDP-N-acetylglucosamine acyltransferase [EC:2.3.1.129]
ref|NC_012947.1|:589291-591963	infB	2673		334.521	459.872	K02519	0.459134	Up	8.28e-05	4.08197	0.000911915	GO:0044424//intracellular part	GO:0008135//translation factor activity, nucleic acid binding;GO:0032561;GO:0017111//nucleoside-triphosphatase activity	GO:0006412//translation	K02519	translation initiation factor IF-2
ref|NC_012947.1|:c2812975-2810711	ECBD_2682	2265	hypothetical protein	19.1243	26.2487	K02238	0.456842	Up	0.431808	0.364709	0.634944	GO:0031224//intrinsic to membrane	GO:0003824//catalytic activity	GO:0009294//DNA mediated transformation	K02238	competence protein ComEC
ref|NC_012947.1|:765571-766059	ECBD_0746	489	hydrogenase 2-specific chaperone	88.5817	121.581	-	0.456842	Up	0.431808	0.364709	0.635185	-	GO:0005515//protein binding	GO:0019538//protein metabolic process	-
ref|NC_012947.1|:342455-343888	glgA	1434		122.985	168.08	K00703	0.450672	Up	0.093746	1.02805	0.245537	-	GO:0046527//glucosyltransferase activity	GO:0005977//glycogen metabolic process	K00703	starch synthase [EC:2.4.1.21]
ref|NC_012947.1|:942740-945628	ECBD_0904	2889	peptidase M16 domain protein	49.2646	67.2995	K01407	0.450045	Up	0.135051	0.869503	0.318844	GO:0044464//cell part	GO:0046914//transition metal ion binding;GO:0004175//endopeptidase activity	GO:0019538//protein metabolic process	K01407	protease III [EC:3.4.24.55]
ref|NC_012947.1|:c1593209-1592121	ECBD_1498	1089	hypothetical protein	22.7293	30.986	K00852	0.447061	Up	0.594026	0.226195	0.776357	-	GO:0016772//transferase activity, transferring phosphorus-containing groups	-	K00852	ribokinase [EC:2.7.1.15]
ref|NC_012947.1|:555495-556223	mtgA	729		33.9537	46.2877	K03814	0.447061	Up	0.594026	0.226195	0.776095	GO:0005618//cell wall;GO:0031224//intrinsic to membrane	GO:0005488//binding;GO:0016758//transferase activity, transferring hexosyl groups	GO:0000270//peptidoglycan metabolic process;GO:0045229//external encapsulating structure organization;GO:0065008;GO:0009273//peptidoglycan-based cell wall biogenesis	K03814	monofunctional biosynthetic peptidoglycan transglycosylase [EC:2.4.1.-]
ref|NC_012947.1|:28895-29392	ECBD_0028	498	transcriptional regulator	49.7033	67.7586	K06871	0.447061	Up	0.594026	0.226195	0.776618	-	GO:0003676//nucleic acid binding	-	K06871
ref|NC_012947.1|:c3406838-3405930	ECBD_3267	909	fructokinase	54.4604	74.2437	K00847	0.447061	Up	0.408802	0.388487	0.62554	-	GO:0004396//hexokinase activity	-	K00847	fructokinase [EC:2.7.1.4]
ref|NC_012947.1|:353640-354656	ECBD_0322	1017	RNA 3'-terminal-phosphate cyclase	24.3385	33.1797	K01974	0.447061	Up	0.594026	0.226195	0.77688	GO:0031981//nuclear lumen	GO:0016874//ligase activity;GO:0009975//cyclase activity;GO:0032559	GO:0010467//gene expression	K01974	RNA 3'-terminal phosphate cyclase [EC:6.5.1.4]
ref|NC_012947.1|:3015660-3015953	ECBD_2878	294	Bor family protein	168.383	229.549	-	0.447061	Up	0.408802	0.388487	0.625786	-	-	-	-
ref|NC_012947.1|:2389419-2390651	ECBD_2276	1233	diguanylate cyclase with PAS/PAC sensor	80.2993	109.469	K13590	0.447061	Up	0.222496	0.652678	0.426625	-	GO:0060089;GO:0004673//protein histidine kinase activity;GO:0016829//lyase activity	GO:0006351//transcription, DNA-dependent;GO:0009124//nucleoside monophosphate biosynthetic process;GO:0023060	K13590	diguanylate cyclase;K02488		two-component system, cell cycle response regulator
ref|NC_012947.1|:c3589667-3588942	rpsB	726		1248.69	1702.02	K02967	0.446827	Up	0.00012836	3.89157	0.0013457	GO:0033279	GO:0046914//transition metal ion binding;GO:0003824//catalytic activity;GO:0005198//structural molecule activity	GO:0010467//gene expression	K02967	small subunit ribosomal protein S2
ref|NC_012947.1|:c2631059-2630106	ECBD_2510	954	3-oxoacyl-(acyl carrier protein) synthase III	249.728	340.234	K00648	0.446169	Up	0.0530338	1.27545	0.174782	GO:0031224//intrinsic to membrane;GO:0044424//intracellular part	GO:0015405;GO:0017111//nucleoside-triphosphatase activity;GO:0004312//fatty acid synthase activity;GO:0032559	GO:0006810//transport;GO:0006631//fatty acid metabolic process	K00648	3-oxoacyl-[acyl-carrier-protein] synthase III [EC:2.3.1.180]
ref|NC_012947.1|:2015810-2016148	ECBD_1906	339	DNA-binding transcriptional activator OsmE	1305.15	1777.48	K04064	0.445619	Up	0.00796568	2.09878	0.0420966	GO:0016020//membrane	GO:0003676//nucleic acid binding	-	K04064	osmotically inducible lipoprotein OsmE
ref|NC_012947.1|:c3578570-3577545	lpxD	1026		407.109	554.409	K02536	0.445534	Up	0.0099901	2.00043	0.0503268	-	GO:0016747//transferase activity, transferring acyl groups other than amino-acyl groups	GO:0008654//phospholipid biosynthetic process;GO:0042221//response to chemical stimulus	K02536	UDP-3-O-[3-hydroxymyristoyl] glucosamine N-acyltransferase [EC:2.3.1.-]
ref|NC_012947.1|:873870-875387	lysS	1518		154.905	210.647	K04567	0.443441	Up	0.0565836	1.24731	0.181245	GO:0044424//intracellular part	GO:0004812//aminoacyl-tRNA ligase activity;GO:0046872//metal ion binding;GO:0032559	GO:0006418//tRNA aminoacylation for protein translation	K04567	lysyl-tRNA synthetase, class II [EC:6.1.1.6]
ref|NC_012947.1|:3846492-3847448	ECBD_3678	957	GTP-binding protein YjiA	84.0594	114.175	K02234	0.441767	Up	0.283848	0.546914	0.494852	-	-	-	K02234	cobalamin biosynthesis protein CobW
ref|NC_012947.1|:c812365-811772	ECBD_0786	594	deoxyribonucleotide triphosphate pyrophosphatase	67.7145	91.9744	K01516	0.441767	Up	0.473146	0.325005	0.67925	GO:0030529//ribonucleoprotein complex	GO:0046914//transition metal ion binding;GO:0016462//pyrophosphatase activity	GO:0009141//nucleoside triphosphate metabolic process	K01516	nucleoside-triphosphatase [EC:3.6.1.15]
ref|NC_012947.1|:c563031-562465	ECBD_0544	567	3-deoxy-D-manno-octulosonate 8-phosphate phosphatase	98.2232	133.195	K03270	0.439408	Up	0.387488	0.411742	0.616263	-	GO:0016791//phosphatase activity	GO:0008610//lipid biosynthetic process	K03270	3-deoxy-D-manno-octulosonate 8-phosphate phosphatase (KDO 8-P phosphatase) [EC:3.1.3.45]
ref|NC_012947.1|:473125-473493	ECBD_0458	369	hypothetical protein	494.71	670.608	-	0.438887	Up	0.0991392	1.00375	0.255862	-	-	-	-
ref|NC_012947.1|:321308-322378	ugpC	1071		66.4451	90.0194	K05816	0.438072	Up	0.3223	0.49174	0.540979	GO:0043234//protein complex;GO:0016020//membrane	GO:0042626//ATPase activity, coupled to transmembrane movement of substances;GO:0032559	GO:0006810//transport	K05816	sn-glycerol 3-phosphate transport system ATP-binding protein [EC:3.6.3.20]
[truncated: 2,506 more rows]

## Sheet: Table S3_p-value≤0.05
Table S3. Differentially expressed genes of recombinant E. coli-PGUS under SMG(p-value≤0.05)
[truncated: 1,165 more rows]

[truncated: 6 more sheets: Table S4_p-value,FDR, Table S5_DEGs classification, Table S6_proteome_before IPTG, Table S7_DEPs classification, Table S8_proteome_after IPTG, Table S9_DEPs classification]
